# Supplementary material for: Genome-wide analyses reveal footprints of divergent selection and popping-related traits in CIMMYT’s maize inbred lines
Source: J Exp Bot. 2020 Oct 18;72(4):1307–20. doi: 10.1093/jxb/eraa480 (PMC7904155; doi:10.1093/jxb/eraa480)
Supplement: eraa480_suppl_Supplementary_Table [file eraa480_suppl_supplementary_table.xlsx]

## Sheet: Table S1
Table S1 Summary of the popping-related loci in previous study
Trait	QTL	Chro./bin1	Marker interval	Reference
PEV|GWP	qPEV1-5	1	bnlg1057–umc2237	Li et al., 2008
PEV|101 GW	qPEV1-5	1	bnlg1057–umc2237	Li et al., 2008
PV	qPV1-3	1.08–1.11	bnlg1643~umc1885	Li et al., 2007
PV	qPV1-3	1.08-1.11	bnlg1643-umc1885	Li et al., 2009
PEV	qPEV1-3	1	bnlg1643–umc1885	Li et al., 2008
PEV|GWP	qPEV1-3	1	bnlg1643–umc1885	Li et al., 2008
PEV|102 GW	qPEV1-3	1	bnlg1643–umc1885	Li et al., 2008
FV		1.05	bnlg2086	Babu et al., 2006
PEV		1S	P51 (0), P208 (12)	Lu et al., 2003
PEV	qPEV1-1	1	phi001–umc1676	Li et al., 2008
PEV|GWP	qPEV1-1	1	phi001–umc1676	Li et al., 2008
PV	qPV1-1	1.01	umc1269~umc1948	Li et al., 2007
PV	qPV1-1	1.01	umc1269-umc1948	Li et al., 2009
PEV|GWP	qPEV1-4	1	umc1269–umc1948	Li et al., 2008
PEV|100 GW	qPEV1-4	1	umc1269–umc1948	Li et al., 2008
PEV		1.05	umc1703–umc1661	Babu et al., 2006
PV	qPV1-2	1.05–1.06	umc2083~umc1281	Li et al., 2007
PV	qPV1-2	1.05-1.06	umc2083-umc1281	Li et al., 2009
PEV	qPEV1-2	1	umc2083–umc1281	Li et al., 2008
PEV|GWP	qPEV2-1	2	umc1841–bnlg2077	Li et al., 2008
PEV		3.04	bnlg1325–umc1030	Babu et al., 2006
PEV		3S	P5 (14), P63 (22)	Lu et al., 2003
PV	qBPV3-1	3.07-3.08	umc2275-umc1273	Li et al., 2009
PEV		5L	P412 (14), P406 (7)	Lu et al., 2003
PEV		5S	P79 (0)	Lu et al., 2003
PV	qBPV5-1	5.03	umc1389-phi109188	Li et al., 2009
FV		5.03	umc1705–umc1155	Babu et al., 2006
PEV|103 GW	qPEV6-2	6	bnlg1154–umc1462	Li et al., 2008
PV	qPV6-1	6.07	phi299852~umc2165	Li et al., 2007
PV	qPV6-1	6.07	phi299852-umc2165	Li et al., 2009
PEV	qPEV6-1	6	phi299852–umc2165	Li et al., 2008
PEV|GWP	qPEV6-1	6	phi299852–umc2165	Li et al., 2008
PEV|104 GW	qPEV6-1	6	phi299852–umc2165	Li et al., 2008
PEV|GWP	qPEV6-2	6	umc1462–bnlg345	Li et al., 2008
PV	qPV7-1	7.03	bnlg1070~bnlg339	Li et al., 2007
PV	qPV7-1	7.03	bnlg1070-bnlg339	Li et al., 2009
PV	qBPV7-1	7.03	bnlg339-umc1112	Li et al., 2009
PEV|105 GW	qPEV7-1	7	bnlg339–umc1112	Li et al., 2008
PV	qBPV8-1	8.08-8.09	umc1069-phi233376	Li et al., 2009
PEV		8.01	umc1327–phi115	Babu et al., 2006
PV	qPV8-1	8.03	umc2147~bnlg2082	Li et al., 2007
PV	qPV8-1	8.03	umc2147-bnlg2082	Li et al., 2009
PEV	qPEV8-1	8	umc2147–bnlg2082	Li et al., 2008
PEV|GWP	qPEV8-1	8	umc2147–bnlg2082	Li et al., 2008
PEV|106 GW	qPEV8-1	8	umc2147–bnlg2082	Li et al., 2008
FV		9.04	bnlg1012–umc1357	Babu et al., 2006
FV		10.03	umc1336–bnlg1526	Babu et al., 2006
PEV		10.04	umc2163–umc1336	Babu et al., 2006
Flake size (FS)	qBFS3-1	3.07-3.08	umc2275-unc1273	Li et al., 2009
Flake size (FS)	qBFS5-1	5.03	umc1389-phi109188	Li et al., 2009
Flake size (FS)	qBFS7-1	7.03	bnlg339-umc1112	Li et al., 2009
Flake size (FS)	qBFS8-1	8.08-8.09	umc1069-phi233376	Li et al., 2009
Flake size (FS)	qFS1-1	1.01	phi427913-bnlg1429	Li et al., 2009
Flake size (FS)	qFS2-1	2.1	umc2214-phi101049	Li et al., 2009
Flake size (FS)	qFS5-1	5.07	bnlg1346-bnlg2305	Li et al., 2009
Flake size (FS)	qFS7-1	7.03	bnlg339-umc1112	Li et al., 2009
Popping rate (PR)	qBPR1-1	1.04	bnlg1811-umc2227	Li et al., 2009
Popping rate (PR)	qBPR1-2	1.08-1.10	bnlg1643-umc1885	Li et al., 2009
Popping rate (PR)	qPR1-1	1.01	umc1269-umc1948	Li et al., 2009
Popping rate (PR)	qPR1-2	1.05-1.06	umc2083-umc1281	Li et al., 2009
Popping rate (PR)	qPR1-3	1.08-1.11	bnlg1643-umc1885	Li et al., 2009
Popping rate (PR)	qPR6-1	6.07	phi299852-umc2165	Li et al., 2009
Popping rate (PR)	qPR8-1	8.02-8.03	umc1360-bnlg1863	Li et al., 2009
Flake size (FS)	qFS1-1	1.01	phi427913~bnlg1429	Li et al., 2007
Flake size (FS)	qFS2-1	2.1	umc2214~phi101049	Li et al., 2007
Flake size (FS)	qFS5-1	5.07	bnlg1346~bnlg2305	Li et al., 2007
Flake size (FS)	qFS7-1	7.03	bnlg339~umc1112	Li et al., 2007
Popping rate (PR)	qPR1-1	1.01	umc1269~umc1948	Li et al., 2007
Popping rate (PR)	qPR1-2	1.05–1.06	umc2083~umc1281	Li et al., 2007
Popping rate (PR)	qPR1-3	1.08–1.11	bnlg1643~umc1885	Li et al., 2007
Popping rate (PR)	qPR6-1	6.07	phi299852~umc2165	Li et al., 2007
Popping rate (PR)	qPR8-1	8.02–8.03	umc1360~bnlg1863	Li et al., 2007
Percent unpopped kernels (UPK)		1.05	bnlg2086–umc1703	Babu et al., 2006
Percent unpopped kernels (UPK)		3.07	umc1148–bnlg1754	Babu et al., 2006
Percent unpopped kernels (UPK)		4.06	phi096–umc1299	Babu et al., 2006
Percent unpopped kernels (UPK)		5.06	phi085	Babu et al., 2006
Percent unpopped kernels (UPK)		9.04	bnlg1012–umc1357	Babu et al., 2006
Flake volume (FV)		1.05	bnlg2086	Babu et al., 2006
Flake volume (FV)		5.03	umc1705–umc1155	Babu et al., 2006
Flake volume (FV)		9.04	bnlg1012–umc1357	Babu et al., 2006
Flake volume (FV)		10.03	umc1336–bnlg1526	Babu et al., 2006

## Sheet: Table S2
Table S2 The information on the seven traits measured in two replications for 526 CMLs.
taxa	AccId	GID	Grain Type	Adaptation	Origin	Site	Year	Cycle	Experiment	Plot	Color1	Color2	PEV1	PEV2	Shape1	Shape2	pericarp1	pericarp2	IF1	IF2	Protein1	Protein2	Floury/ Vitreous1	Floury/ Vitreous2
CML1	CIMMYTMA_17528	34895	Semi-dent	Lowland	AF-2007-A-0903-132	Agua Fria	2007	A	0903	132	white	white	205	210	4	4	2	2	2	1	10.813	11.006	1.9007	1.58686
CML2	CIMMYTMA_17529	126495	Dent	Lowland	AF-2008-A-0903-47	Agua Fria	2008	A	0903	47	white	white	120	205	5	5	1	1.5	2	2	11.5899	11.8945	1.49406	1.38207
CML3	CIMMYTMA_17530	121248	Dent	Lowland	AF-2008-A-0903-1	Agua Fria	2008	A	0903	1	white	white	120	120	5	5	2	2	3	3	11.0532	12.4841	1.71738	1.32943
CML4	CIMMYTMA_17531	145860	Dent	Lowland	AF-2008-A-0903-2	Agua Fria	2008	A	0903	2	white	white	75	135	3.5	3.5	1	1	2	2	13.0416	15.0344	1.53428	1.58825
CML5	CIMMYTMA_17532	126497	Dent	Lowland	AF-2013-A-0903-65	Agua Fria	2013	A	0903	65	white	white	140	150	5	5	1	1	1	1	9.95708	11.2911	2.86817	2.97141
CML6	CIMMYTMA_17533	142675	Dent	Lowland	AF-2008-A-0903-49	Agua Fria	2008	A	0903	49	white	white	85	75	3	3	1.5	1.5	3	3	13.0474	13.2851	3.6283	3.25675
CML7	CIMMYTMA_17534	142676	Dent	Lowland	AF-2008-A-0903-50	Agua Fria	2008	A	0903	50	white	white	95	135	3	3	1.5	1.5	4	4	12.1616	12.5645	2.61403	3.40389
CML8	CIMMYTMA_17535	134020	Dent	Lowland	NA	NA	NA	NA	NA	NA	white	white	70	95	3	3	1	1	3	3	12.9721	12.0197	3.93105	3.94271
CML9	CIMMYTMA_17536	34864	Semi-dent	Lowland	AF-2007-A-0903-140	Agua Fria	2007	A	0903	140	white	white	220	180	3.5	3	1.5	1.5	1	1	11.5139	11.1878	1.87476	1.64336
CML10	CIMMYTMA_17537	142677	Semi-dent	Lowland	AF-2008-A-0903-53	Agua Fria	2008	A	0903	53	white	white	100	150	4.5	4	3	3	1	1	11.3886	12.9088	0.885644	0.832675
CML11	CIMMYTMA_17538	145861	Semi-dent	Lowland	NA	NA	NA	NA	NA	NA	white	white	135	210	4	4	2	2	1	1	12.4598	12.3208	0.930261	0.855244
CML12	CIMMYTMA_17539	136722	Dent	Lowland	AF-2007-A-0903-143	Agua Fria	2007	A	0903	143	white	white	85	210	4	4	2	2	1	1	12.1411	13.2079	2.12648	1.42259
CML13	CIMMYTMA_17540	134024	Dent	Lowland	NA	NA	NA	NA	NA	NA	white	white	115	135	4	4	2	2	1	1	11.5891	11.6288	2.42755	2.99251
CML14	CIMMYTMA_17541	121256	Dent	Lowland	AF-2012-A-0903-102	Agua Fria	2012	A	0903	102	white	white	140	150	3.5	4	1.5	2	3	3	10.1858	10.9387	2.47882	2.05
CML15	CIMMYTMA_17542	126504	Semi-dent	Lowland	AF-2007-A-0903-146	Agua Fria	2007	A	0903	146	white	white	110	195	4	4	2	2	2	2	11.7329	10.9584	2.05747	2.26677
CML16	CIMMYTMA_17543	126505	Flint	Lowland	NA	NA	NA	NA	NA	NA	white	white	155	200	4	4.5	2	2	1	1	11.799	11.691	1.12027	0.866389
CML17	CIMMYTMA_17544	126506	Flint	Lowland	TL-2012-B-6903-257	Tlaltizapan	2012	B	6903	257	white	white	170	170	4.5	4	1	1	2	2	12.6976	11.9817	2.4387	1.9234
CML19	CIMMYTMA_17546	139890	Semi-dent	Lowland	AF-2008-A-0903-209	Agua Fria	2008	A	0903	209	cream	cream	185	170	3	3.5	2	2	1	1	10.6958	10.6125	1.12412	0.930629
CML20	CIMMYTMA_17547	130534	Dent	Lowland	AF-2008-A-0903-223	Agua Fria	2008	A	0903	223	cream	cream	80	120	3	4	1.5	2	1	1	12.7211	12.0589	0.671525	0.897464
CML21	CIMMYTMA_17548	136725	Semi-dent	Lowland	AF-2008-A-0903-27	Agua Fria	2008	A	0903	27	cream	cream	165	130	4	4	1.5	1.5	1	1	12.3356	12.7409	0.492666	0.439842
CML22	CIMMYTMA_17549	136726	Flint	Lowland	AF-2008-A-0903-4	Agua Fria	2008	A	0903	4	white	white	190	180	3	3	1.5	2	1	1	13.2135	12.7855	1.52032	1.56435
CML23	CIMMYTMA_17550	136727	Flint	Lowland	AF-2011-A-0903-11	Agua Fria	2011	A	0903	11	white	white	480	265	5	5	3	3	1	1	11.7352	12.0365	0.780879	0.735306
CML24	CIMMYTMA_17551	130538	Flint	Lowland	AF-2008-A-0903-60	Agua Fria	2008	A	0903	60	white	white	190	220	5	5	1	2	1	1	13.3336	12.6487	1.16787	1.16409
CML25	CIMMYTMA_17552	34642	Flint	Lowland	AF-2012-B-5903-62	Agua Fria	2012	B	5903	62	cream	cream	200	160	4	4	1.5	2	1	1	12.4826	12.2505	1.02698	1.22224
CML26	CIMMYTMA_17553	35101	Flint	Lowland	AF-2008-A-0903-29	Agua Fria	2008	A	0903	29	cream	cream	110	180	4	4	1.5	1.5	1	1	11.6478	11.3194	1.24422	1.43122
CML27	CIMMYTMA_17554	35107	Semi-dent	Lowland	TL-2011-A-1903-8	Tlaltizapan	2011	A	1903	8	cream	cream	200	115	4	4	1.5	2	3	3	13.2453	13.0448	1.57901	1.06493
CML28	CIMMYTMA_17555	34890	Flint	Lowland	AF-2008-A-0903-31	Agua Fria	2008	A	0903	31	cream	cream	120	135	4.5	4	1.5	2	1	1	11.3609	11.9063	0.805976	0.782646
CML29	CIMMYTMA_17556	35251	Flint	Lowland	TL-2007-A-1903-346	Tlaltizapan	2007	A	1903	346	cream	cream	290	195	5	4	1.5	1.5	2	2	11.9091	12.1942	1.28091	1.31565
CML30	CIMMYTMA_17557	145862	Flint	Lowland	AF-2008-A-0903-225	Agua Fria	2008	A	0903	225	cream	cream	130	225	4	4	2	2	1	1	12.0113	11.7989	0.729649	0.792469
CML31	CIMMYTMA_17558	134035	Flint	Lowland	TL-2007-A-1903-348	Tlaltizapan	2007	A	1903	348	cream	cream	110	270	4.5	4	1.5	2	2	2	11.3598	11.2295	2.16857	1.38628
CML32	CIMMYTMA_17559	136733	Semi-dent	Lowland	TL-2007-A-1903-349	Tlaltizapan	2007	A	1903	349	cream	cream	180	170	4.5	4	1.5	2	1	1	12.2607	11.797	1.39991	1.61695
CML33	CIMMYTMA_17560	142680	Flint	Lowland	AF-2008-A-0903-32	Agua Fria	2008	A	0903	32	cream	cream	135	175	4	4	1.5	1.5	1	1	13.5235	13.3922	0.637058	0.458878
CML34	CIMMYTMA_17561	34579	Dent	Lowland	TL-2012-B-6903-258	Tlaltizapan	2012	B	6903	258	white	white	85	210	4.5	5	2	2	2	2	11.0395	11.2272	1.29786	1.87408
CML35	CIMMYTMA_17562	136735	Dent	Lowland	AF-2012-A-0903-108	Agua Fria	2012	A	0903	108	white	white	170	165	3	3	2	2	1	1	14.736	13.9333	2.10023	1.62444
CML36	CIMMYTMA_17563	35118	Flint	Lowland	TL-2011-A-1903-36	Tlaltizapan	2011	A	1903	36	white	white	110	180	3	3	1	1	2	2	13.0304	13.6536	1.07475	1.18021
CML37	CIMMYTMA_17564	35126	Flint	Lowland	TL-2012-B-6903-259	Tlaltizapan	2012	B	6903	259	white	white	160	210	5	4	2	2	1	1	11.6572	11.8399	0.750353	0.716273
CML38	CIMMYTMA_17565	130550	Flint	Lowland	AF-2011-A-0903-13	Agua Fria	2011	A	0903	13	white	white	90	130	4.5	4	1.5	1	1	1	12.6046	12.5849	0.640723	0.840531
CML39	CIMMYTMA_17566	136737	Flint	Lowland	AF-2008-A-0903-61	Agua Fria	2008	A	0903	61	white	white	150	200	3.5	3.5	1.5	2	1	1	13.3607	13.8963	0.64872	0.562422
CML40	CIMMYTMA_17567	130552	Semi-dent	Lowland	AF-2007-A-0903-3	Agua Fria	2007	A	0903	3	cream	cream	120	120	3.5	3.5	1	1	3	3	13.1501	11.9876	1.2016	1.44173
CML41	CIMMYTMA_17568	34576	Semi-dent	Lowland	AF-2008-A-0903-33	Agua Fria	2008	A	0903	33	cream	cream	75	150	3	3	2	2	2	2	11.9954	14.5199	1.10801	0.900664
CML42	CIMMYTMA_17569	121284	Dent	Lowland	TL-2008-A-1903-2	Tlaltizapan	2008	A	1903	2	white	white	140	160	3	3	1	1.5	3	3	11.9201	11.4845	1.878	2.21366
CML43	CIMMYTMA_17570	130554	Dent	Lowland	AF-2012-A-0903-103	Agua Fria	2012	A	0903	103	white	white	150	260	5	4	1	1	1	1	9.58722	9.88617	1.48326	1.32272
CML44	CIMMYTMA_17571	33838	Dent	Lowland	AF-2008-A-0903-62	Agua Fria	2008	A	0903	62	white	white	100	200	5	4.5	1	1.5	1	1	12.2972	11.4029	1.0258	1.05572
CML45	CIMMYTMA_17572	32848	Dent	Lowland	TL-2007-A-1903-360	Tlaltizapan	2007	A	1903	360	white	white	65	60	3	2	2	1	5	5	14.2488	14.4083	3.07904	3.38591
CML46	CIMMYTMA_17573	130556	Dent	Lowland	AF-2013-A-0903-64	Agua Fria	2013	A	0903	64	white	white	95	95	3	3	1.5	1.5	2	2	13.2149	13.7154	2.47736	1.79118
CML47	CIMMYTMA_17574	34290	Dent	Lowland	TL-2012-B-6903-262	Tlaltizapan	2012	B	6903	262	white	white	75	110	3	3	2	2	1	1	11.0407	11.0507	2.473	1.81244
CML48	CIMMYTMA_17575	35088	Dent	Lowland	AF-2008-A-0903-64	Agua Fria	2008	A	0903	64	white	white	130	140	4.5	4.5	2	2	2	2	10.9189	11.6167	2.19901	1.78559
CML49	CIMMYTMA_17576	130558	Dent	Lowland	TL-2012-B-6903-263	Tlaltizapan	2012	B	6903	263	white	white	195	175	5	5	1	1	1	1	12.6216	12.257	1.72168	1.76794
CML50	CIMMYTMA_17577	126538	Flint	Lowland	AF-2007-A-0903-4	Agua Fria	2007	A	0903	4	cream	cream	80	120	4	4	1.5	1.5	3	3	11.5087	12.1568	0.85985	0.909846
CML51	CIMMYTMA_17578	130559	Flint	Lowland	AF-2008-A-0903-241	Agua Fria	2008	A	0903	241	cream	cream	240	235	4	4	1.5	1.5	1	1	11.8222	11.9144	0.714872	0.850074
CML52	CIMMYTMA_17579	35087	Flint	Lowland	AF-2007-A-0903-6	Agua Fria	2007	A	0903	6	cream	cream	80	85	3	3	2	2	3	3	10.9026	11.2041	1.08292	0.905247
CML53	CIMMYTMA_17580	134042	Flint	Lowland	AF-2012-B-5903-63	Agua Fria	2012	B	5903	63	white	white	250	210	4.5	4.5	1.5	3	1	1	11.7106	11.8333	1.47112	1.71679
CML54	CIMMYTMA_17581	136739	Semi-dent	Lowland	NA	NA	NA	NA	NA	NA	white	white	135	160	4	4	2	2	1	1	11.7949	12.2527	1.97957	1.76694
CML55	CIMMYTMA_17582	134044	Semi-dent	Lowland	AF-2008-A-0903-66	Agua Fria	2008	A	0903	66	white	white	150	170	3	3	2	2	1	1	10.8774	11.5206	1.01179	0.984689
CML56	CIMMYTMA_17583	126544	Semi-dent	Lowland	AF-2008-A-0903-67	Agua Fria	2008	A	0903	67	white	white	190	230	4.5	4.5	2	2	1	1	11.6701	12.2061	1.65384	1.06907
CML57	CIMMYTMA_17584	134045	Dent	Lowland	AF-2011-A-0903-15	Agua Fria	2011	A	0903	15	cream	cream	125	145	4	4	1	1	1	1	12.2157	12.6109	0.790324	0.925426
CML58	CIMMYTMA_17585	134046	Dent	Lowland	AF-2008-A-0903-243	Agua Fria	2008	A	0903	243	cream	cream	85	130	4	4	2	2	3	3	12.8779	13.7602	1.42615	1.36603
CML59	CIMMYTMA_18781	136740	Semi-flint	Lowland	AF-2008-A-0903-210	Agua Fria	2008	A	0903	210	cream	cream	175	135	4.5	4.5	2	2	3	3	15.0408	12.8008	0.915046	0.852213
CML60	CIMMYTMA_18782	139897	Flint	Lowland	AF-2008-A-0903-211	Agua Fria	2008	A	0903	211	cream	cream	70	120	3	3.5	1.5	2	2	2	12.1525	12.3503	0.712068	0.76467
CML61	CIMMYTMA_18783	130567	Dent	Lowland	TL-2012-B-6903-265	Tlaltizapan	2012	B	6903	265	white	white	90	200	4	3.5	2	2	2	2	11.5951	11.2861	2.07531	2.21675
CML62	CIMMYTMA_18784	134049	Dent	Lowland	TL-2012-B-6903-264	Tlaltizapan	2012	B	6903	264	white	white	75	80	4	3	2	2	3	3	11.6744	12.3458	2.50499	2.59107
CML63	CIMMYTMA_18785	136742	Dent	Lowland	AF-2011-A-0903-24	Agua Fria	2011	A	0903	24	white	white	135	185	4	4	2	2	1	1	13.7503	13.2751	1.92216	1.56189
CML64	CIMMYTMA_18786	139898	Dent	Lowland	NA	NA	NA	NA	NA	NA	white	white	150	125	4	4	2	3	1	1	11.5983	11.9995	1.11014	1.00432
CML65	CIMMYTMA_18787	136744	Semi-dent	Lowland	AF-2007-A-0903-13	Agua Fria	2007	A	0903	13	white	white	120	125	4	4	2	2	3	3	13.0752	12.4084	2.17971	2.37924
CML66	CIMMYTMA_18788	139899	Flint	Lowland	AF-2012-B-5903-64	Agua Fria	2012	B	5903	64	white	white	305	385	5	4	2	2	1	1	12.5819	12.7487	0.898934	0.966085
CML67	CIMMYTMA_27956	139900	Semi-dent	Lowland	TL-2012-B-6903-267	Tlaltizapan	2012	B	6903	267	cream	cream	210	185	4	4	1	2	2	2	12.1427	12.505	0.49846	0.440196
CML68	CIMMYTMA_18791	136747	Flint	Lowland	AF-2008-A-0903-73	Agua Fria	2008	A	0903	73	white	white	195	225	4	4	1	1.5	2	2	12.7282	12.6462	0.903423	0.825055
CML69	CIMMYTMA_18792	34574	Semi-dent	Lowland	AF-2008-A-0903-244	Agua Fria	2008	A	0903	244	cream	cream	160	130	4	3.5	1	1	1	1	12.8874	12.4259	0.664444	0.570499
CML70	CIMMYTMA_18793	136748	Flint	Lowland	AF-2008-A-0903-245	Agua Fria	2008	A	0903	245	cream	cream	130	185	3.5	3.5	1	1	3	3	11.3741	11.2293	1.12755	1.69291
CML71	CIMMYTMA_18794	142681	Flint	Lowland	AF-2008-A-0903-228	Agua Fria	2008	A	0903	228	cream	cream	305	180	3.5	4	2	2	3	3	10.677	11.0016	0.949856	0.931325
CML72	CIMMYTMA_18795	142682	Flint	Lowland	AF-2011-A-0903-25	Agua Fria	2011	A	0903	25	cream	cream	305	300	4	4	3	3	2	2	12.2386	12.3234	0.694941	0.726448
CML73	CIMMYTMA_18796	142683	Flint	Lowland	NA	NA	NA	NA	NA	NA	cream	cream	110	150	4	3	1	1	2	2	12.0957	11.9605	0.982585	0.66138
CML74	CIMMYTMA_18797	136752	Dent	Lowland	AF-2008-A-0903-74	Agua Fria	2008	A	0903	74	white	white	210	165	4	4	1	1.5	2	2	11.7389	11.5196	1.44604	1.32339
CML75	CIMMYTMA_25337	134061	Semi-flint	Subtropical/Mid-altitude	TL-2015-B-6903-86	Tlaltizapan	2015	B	6903	86	white	white	120	140	4	4	1.5	1.5	2	2	13.0425	13.1895	1.57738	1.46703
CML76	CIMMYTMA_25338	134062	Dent	Subtropical/Mid-altitude	TL-2012-B-6903-266	Tlaltizapan	2012	B	6903	266	white	white	180	205	4	4	1.5	1.5	2	2	11.6142	12.3425	1.74533	1.92481
CML77	CIMMYTMA_25361	134063	Dent	Subtropical/Mid-altitude	TL-2011-B-6903-143	Tlaltizapan	2011	B	6903	143	white	white	90	170	4	4	1	1.5	4	4	12.873	11.3914	1.39078	2.10051
CML78	CIMMYTMA_17121	35117	Semi-dent	Subtropical/Mid-altitude	TL-2006-B-6903-87	Tlaltizapan	2006	B	6903	87	white	white	160	170	4	4	1.5	1.5	1	1	12.8695	11.6838	1.35854	0.856045
CML79	CIMMYTMA_25362	126566	Dent	Subtropical/Mid-altitude	TL-2006-B-6903-88	Tlaltizapan	2006	B	6903	88	white	white	125	155	4	4	2	2	2	2	13.2658	11.6353	1.75932	2.0952
CML80	CIMMYTMA_25339	136754	Semi-dent	Subtropical/Mid-altitude	TL-2012-B-6903-268	Tlaltizapan	2012	B	6903	268	white	white	195	175	4	4	3	3	4	4	11.6024	11.5009	2.21753	2.03282
CML81	CIMMYTMA_27957	126568	Dent	Subtropical/Mid-altitude	TL-2011-B-6903-137	Tlaltizapan	2011	B	6903	137	white	white	110	100	4	4	3	2	2	2	12.5321	13.0269	2.03841	2.3574
CML82	CIMMYTMA_25340	126569	Dent	Subtropical/Mid-altitude	TL-2012-B-6903-269	Tlaltizapan	2012	B	6903	269	white	white	90	145	4	4	1	1	3	3	12.9399	11.3877	1.84523	1.6699
CML83	CIMMYTMA_25341	126570	Semi-flint	Subtropical/Mid-altitude	TL-2006-B-6903-92	Tlaltizapan	2006	B	6903	92	white	white	100	120	4	4	2	2	4	4	11.0059	11.6082	1.53994	1.90239
CML84	CIMMYTMA_25363	139904	Dent	Subtropical/Mid-altitude	TL-2012-B-6903-270	Tlaltizapan	2012	B	6903	270	white	white	125	180	4	4	2	2	4	4	11.9526	11.3456	2.5091	1.94563
CML85	CIMMYTMA_25364	126572	Semi-flint	Subtropical/Mid-altitude	TL-2007-A-1903-266	Tlaltizapan	2007	A	1903	266	white	white	125	190	4	4	2	2	2	2	13.1761	11.8647	0.6854	0.651337
CML86	CIMMYTMA_25365	134067	Flint	Subtropical/Mid-altitude	TL-2011-A-1903-14	Tlaltizapan	2011	A	1903	14	white	white	220	240	4	5	2	2	2	2	13.3115	12.8046	1.30164	1.21142
CML87	CIMMYTMA_25366	115647	Flint	Subtropical/Mid-altitude	TL-2008-A-1903-25	Tlaltizapan	2008	A	1903	25	white	white	100	155	4	4.5	2	2	4	4	12.3989	12.1618	1.0172	1.2224
CML88	CIMMYTMA_25367	109186	Semi-flint	Subtropical/Mid-altitude	NA	NA	NA	NA	NA	NA	white	white	150	250	4	4	2	2	3	2	11.7527	10.5759	1.42043	1.75456
CML89	CIMMYTMA_25368	134068	Flint	Subtropical/Mid-altitude	AF-2014-A-0903-87	Agua Fria	2014	A	0903	87	white	white	90	130	4	3	2	2	2	3	12.4637	13.1816	1.17547	1.13803
CML90	CIMMYTMA_25369	142684	Flint	Subtropical/Mid-altitude	TL-2008-A-1903-107	Tlaltizapan	2008	A	1903	107	white	white	240	250	4	5	1.5	2	3	3	12.0663	12.271	1.40511	1.32401
CML91	CIMMYTMA_25370	130590	Semi-dent	Subtropical/Mid-altitude	TL-2011-B-6903-144	Tlaltizapan	2011	B	6903	144	white	white	175	135	3	3	1.5	1.5	3	3	11.1645	11.3243	2.45513	2.68442
CML92	CIMMYTMA_25371	130591	Semi-dent	Subtropical/Mid-altitude	AF-2009-A-0903-12	Agua Fria	2009	A	0903	12	white	white	80	85	3	3	1	1	5	5	12.9876	13.0532	2.57916	2.51639
CML93	CIMMYTMA_25372	126578	Semi-flint	Subtropical/Mid-altitude	TL-2011-B-6903-145	Tlaltizapan	2011	B	6903	145	white	white	265	200	4	4	2	2	2	2	12.5481	13.2579	1.15066	1.05476
CML95	CIMMYTMA_27958	130592	Semi-dent	Subtropical/Mid-altitude	TL-2012-B-6903-272	Tlaltizapan	2012	B	6903	272	white	white	145	150	3.5	3.5	2	2	4	4	11.8401	12.16	1.58263	1.36227
CML96	CIMMYTMA_25342	145863	Dent	Subtropical/Mid-altitude	TL-2005-B-6903-139	Tlaltizapan	2005	B	6903	139	white	white	110	130	3.5	4	2	2	4	4	11.0009	11.1798	2.15966	2.37297
CML97	CIMMYTMA_25374	121335	Semi-dent	Subtropical/Mid-altitude	TL-2012-B-6903-273	Tlaltizapan	2012	B	6903	273	white	white	135	110	3	3	2	2	2	2	11.7232	11.0566	1.4271	1.44761
CML98	CIMMYTMA_25375	126582	Semi-dent	Subtropical/Mid-altitude	TL-2012-B-6903-274	Tlaltizapan	2012	B	6903	274	white	white	190	210	4	4	4	4	4	4	11.1073	12.4217	1.7212	1.56445
CML99	CIMMYTMA_25376	134071	Semi-dent	Subtropical/Mid-altitude	AF-2014-A-0903-43	Agua Fria	2014	A	0903	43	white	white	185	240	5	4	2	2	1	1	10.5316	10.9654	1.33277	1.32438
CML100	CIMMYTMA_25343	130595	Semi-flint	Subtropical/Mid-altitude	AF-2009-A-0903-36	Agua Fria	2009	A	0903	36	white	white	145	150	3	3	2	1	3	3	11.133	12.0807	1.96108	1.8589
CML101	CIMMYTMA_25344	145864	Dent	Subtropical/Mid-altitude	TL-2008-A-1903-9	Tlaltizapan	2008	A	1903	9	white	white	85	100	4	4	2	2	3	3	12.1793	12.6764	2.35755	2.05221
CML102	CIMMYTMA_27959	126586	Dent	Subtropical/Mid-altitude	TL-2008-B-6903-16	Tlaltizapan	2008	B	6903	16	white	white	100	110	4	4	2	2	2	2	10.3265	10.4886	2.70734	3.00456
CML103	CIMMYTMA_25377	134073	Dent	Subtropical/Mid-altitude	TL-2006-B-6903-112	Tlaltizapan	2006	B	6903	112	white	white	70	75	3	3	2	2	5	4	13.0594	12.8392	2.72977	2.6811
CML104	CIMMYTMA_25378	130598	Dent	Subtropical/Mid-altitude	TL-2012-B-6903-275	Tlaltizapan	2012	B	6903	275	white	white	95	110	3	3	2	2	3	3	10.7826	11.3586	3.37356	3.15411
CML105	CIMMYTMA_25379	145865	Dent	Subtropical/Mid-altitude	TL-2006-B-6903-114	Tlaltizapan	2006	B	6903	114	white	white	135	170	4	4	2	2	4	4	8.60989	9.58936	2.5752	3.33221
CML106	CIMMYTMA_25380	130600	Dent	Subtropical/Mid-altitude	AF-2013-A-0903-52	Agua Fria	2013	A	0903	52	white	white	85	105	3	3	2	2	4	4	12.7031	12.1745	1.80596	2.3053
CML107	CIMMYTMA_25345	136760	Dent	Subtropical/Mid-altitude	TL-2011-B-6903-156	Tlaltizapan	2011	B	6903	156	white	white	80	100	3.5	3.5	2	2	2	2	12.9404	12.1371	2.32077	2.07398
CML108	CIMMYTMA_17122	134076	Dent	Subtropical/Mid-altitude	TL-2006-B-6903-117	Tlaltizapan	2006	B	6903	117	white	white	145	170	3.5	4	2	3	1	1	12.5296	12.6474	1.04428	1.05593
CML109	CIMMYTMA_27960	142688	Semi-dent	Subtropical/Mid-altitude	TL-2011-B-6903-146	Tlaltizapan	2011	B	6903	146	white	white	160	170	3.5	4	2	1.5	2	3	11.6383	12.0518	1.5686	1.59322
CML110	CIMMYTMA_27961	130604	Semi-dent	Subtropical/Mid-altitude	TL-2006-B-6903-119	Tlaltizapan	2006	B	6903	119	white	white	110	110	4	4	1	2	5	5	12.4184	13.0476	1.44326	2.31724
CML111	CIMMYTMA_25346	134078	Semi-dent	Subtropical/Mid-altitude	TL-2006-B-6903-120	Tlaltizapan	2006	B	6903	120	white	white	100	80	4	4	1.5	1.5	2	2	11.4805	13.561	1.0058	1.00667
CML112	CIMMYTMA_25347	142689	Flint	Subtropical/Mid-altitude	TL-2011-B-6903-139	Tlaltizapan	2011	B	6903	139	cream	cream	140	210	4	4	1.5	1.5	2	2	12.7942	12.3864	1.07349	0.775889
CML113	CIMMYTMA_25348	136763	Flint	Subtropical/Mid-altitude	TL-2011-A-1903-9	Tlaltizapan	2011	A	1903	9	cream	cream	205	250	5	5	2	2	4	3	12.7655	12.9817	0.993024	1.04247
CML114	CIMMYTMA_25381	139911	Flint	Subtropical/Mid-altitude	TL-2015-B-6903-3	Tlaltizapan	2015	B	6903	3	cream	cream	105	110	3	4	2	2	2	2	13.4187	11.7765	1.49572	2.11426
CML115	CIMMYTMA_25382	134082	Flint	Subtropical/Mid-altitude	TL-2011-B-6903-147	Tlaltizapan	2011	B	6903	147	cream	cream	140	160	3	4	2	2	4	4	13.4113	12.316	0.95611	1.022
CML116	CIMMYTMA_25349	134083	Dent	Subtropical/Mid-altitude	TL-2012-B-6903-279	Tlaltizapan	2012	B	6903	279	cream	cream	145	215	4	4	1	1.5	2	2	13.8813	13.301	0.816614	0.884784
CML117	CIMMYTMA_18798	136765	Dent	Subtropical/Mid-altitude	TL-2006-B-6903-126	Tlaltizapan	2006	B	6903	126	white	white	80	85	3	3	1	1	3	3	11.9473	13.0398	2.43723	2.01525
CML118	CIMMYTMA_18799	333	Flint	Subtropical/Mid-altitude	TL-2011-A-1903-23	Tlaltizapan	2011	A	1903	23	cream	cream	95	110	3	3	1	1	2	2	12.6263	12.2364	0.709779	0.876036
CML119	CIMMYTMA_18800	332	Flint	Subtropical/Mid-altitude	TL-2006-B-6903-128	Tlaltizapan	2006	B	6903	128	white	white	150	200	3.5	3	2	2	1	1	12.3317	12.8651	0.762589	1.04365
CML120	CIMMYTMA_18801	130612	Semi-flint	Subtropical/Mid-altitude	AF-2010-A-0903-22	Agua Fria	2010	A	0903	22	white	white	120	145	3.5	3.5	1	1	1	1	12.9627	12.1227	0.803668	0.956235
CML121	CIMMYTMA_18802	157757	Dent	Subtropical/Mid-altitude	TL-2008-A-1903-128	Tlaltizapan	2008	A	1903	128	cream	cream	130	125	4	4	2	2	3	3	13.1245	13.1389	0.499769	0.518644
CML122	CIMMYTMA_18803	130614	Dent	Subtropical/Mid-altitude	TL-2011-B-6903-148	Tlaltizapan	2011	B	6903	148	cream	cream	185	230	4	4	1.5	1.5	1	1	11.0226	11.825	0.934371	0.719429
CML123	CIMMYTMA_18804	30917	Flint	Subtropical/Mid-altitude	TL-2006-B-6903-132	Tlaltizapan	2006	B	6903	132	white	white	120	160	4	4	1.5	1.5	3	3	12.467	12.6192	1.72655	1.89872
CML124	CIMMYTMA_18805	142692	Flint	Subtropical/Mid-altitude	TL-2011-A-1903-5	Tlaltizapan	2011	A	1903	5	cream	cream	85	110	4	5	1.5	2	3	3	12.2188	12.4017	1.62535	1.43968
CML125	CIMMYTMA_18806	149429	Dent	Subtropical/Mid-altitude	TL-2011-B-6903-149	Tlaltizapan	2011	B	6903	149	cream	cream	95	110	4	4	1	1	3	3	12.3685	13.3175	0.566601	0.551444
CML126	CIMMYTMA_18807	30940	Semi-flint	Subtropical/Mid-altitude	AF-2009-A-0903-37	Agua Fria	2009	A	0903	37	white	white	75	80	4	3	2	2	2	2	12.6471	12.8544	1.28354	1.72725
CML127	CIMMYTMA_18808	149431	Dent	Subtropical/Mid-altitude	TL-2008-A-1903-74	Tlaltizapan	2008	A	1903	74	white	white	110	115	3	3	2	2	2	2	15.5346	14.92	1.44363	1.50435
CML128	CIMMYTMA_18809	134089	Flint	Subtropical/Mid-altitude	TL-2008-A-1903-109	Tlaltizapan	2008	A	1903	109	white	white	85	125	4	4	2	2	4	4	12.6034	13.0741	1.93912	2.15922
CML129	CIMMYTMA_25350	130619	Semi-dent	Subtropical/Mid-altitude	TL-2006-B-6903-138	Tlaltizapan	2006	B	6903	138	white	white	105	165	3	3	2	2	3	3	13.2415	11.9992	1.58785	1.26459
CML130	CIMMYTMA_18810	134090	Flint	Subtropical/Mid-altitude	TL-2011-A-1903-22	Tlaltizapan	2011	A	1903	22	cream	cream	245	250	3	3	2	2	1	1	11.8245	11.8123	1.00771	0.875873
CML131	CIMMYTMA_18811	99362	Dent	Subtropical/Mid-altitude	TL-2008-B-6903-31	Tlaltizapan	2008	B	6903	31	white	white	120	155	3	3	2	2	2	2	11.8373	12.3861	1.52179	1.5044
CML132	CIMMYTMA_18812	134091	Dent	Subtropical/Mid-altitude	AF-2014-A-0903-39	Agua Fria	2014	A	0903	39	white	white	470	680	5	5	3	3	1	1	11.491	11.6006	0.629356	0.714555
CML133	CIMMYTMA_18813	121368	Dent	Subtropical/Mid-altitude	TL-2008-A-1903-14	Tlaltizapan	2008	A	1903	14	white	white	60	80	0.5	3	0	1	4	4	12.1483	12.6937	1.84145	1.73743
CML134	CIMMYTMA_18814	139918	Semi-dent	Subtropical/Mid-altitude	TL-2008-A-1903-137	Tlaltizapan	2008	A	1903	137	cream	cream	105	120	3.5	3.5	1	1.5	3	3	12.2624	11.8	1.22546	1.76553
CML135	CIMMYTMA_18815	147708	Dent	Subtropical/Mid-altitude	NA	NA	NA	NA	NA	NA	white	white	90	85	3	3	1.5	1.5	5	5	12.8138	12.6638	1.83574	1.97997
CML136	CIMMYTMA_18816	136774	Dent	Subtropical/Mid-altitude	BA-2010-U-2903-159	El Batan	2010	U	2903	159	white	white	60	60	0	0	0	0	5	5	11.93	12.6997	3.76181	4.00491
CML137	CIMMYTMA_18817	126615	Semi-dent	Subtropical/Mid-altitude	AF-2014-A-0903-71	Agua Fria	2014	A	0903	71	white	white	185	155	4.5	4	1	1.5	2	2	13.1551	11.9606	1.52024	1.58944
CML138	CIMMYTMA_18818	136775	Flint	Subtropical/Mid-altitude	TL-2011-B-6903-150	Tlaltizapan	2011	B	6903	150	white	white	210	250	4	4	2	2	1	1	12.3887	13.2488	1.22849	1.35513
CML139	CIMMYTMA_18819	159517	Semi-flint	Subtropical/Mid-altitude	TL-2006-B-6903-148	Tlaltizapan	2006	B	6903	148	cream	cream	155	140	5	5	5	2	3	3	10.8753	11.5084	0.432114	0.451837
CML140	CIMMYTMA_17650	34294	Flint	Lowland	AF-2008-A-0903-75	Agua Fria	2008	A	0903	75	white	white	80	145	3	3.5	1.5	2	2	2	12.4056	12.5022	1.12377	1.13463
CML141	CIMMYTMA_17651	35133	Flint	Lowland	AF-2008-A-0903-76	Agua Fria	2008	A	0903	76	white	white	125	100	3.5	3.5	1.5	2	2	2	11.2752	10.5085	1.13654	0.898195
CML142	CIMMYTMA_17652	35131	Flint	Lowland	AF-2008-A-0903-77	Agua Fria	2008	A	0903	77	white	white	180	130	4	4	2	2	1	1	11.6932	12.114	1.48981	1.77884
CML143	CIMMYTMA_17653	34383	Flint	Lowland	AF-2008-A-0903-78	Agua Fria	2008	A	0903	78	white	white	145	140	3	3	2	2	1	1	12.2705	12.7742	1.10392	1.04879
CML144	CIMMYTMA_17654	35132	Flint	Lowland	AF-2008-A-0903-79	Agua Fria	2008	A	0903	79	white	white	125	175	3	3	1.5	1.5	1	1	12.2813	12.4631	0.810635	0.83275
CML145	CIMMYTMA_17655	34356	Dent	Lowland	AF-2008-A-0903-80	Agua Fria	2008	A	0903	80	white	white	80	100	3	3	1.5	1.5	2	2	12.9934	12.7382	2.48986	1.90565
CML146	CIMMYTMA_17656	35130	Dent	Lowland	AF-A-2008-0903-81	Agua Fria	2008	A	0903	81	white	white	170	115	5	5	2	2	4	5	12.7273	11.9819	0.996922	1.10443
CML147	CIMMYTMA_17657	34387	Dent	Lowland	AF-2008-A-0903-82	Agua Fria	2008	A	0903	82	white	white	190	200	4.5	4.5	2	2	3	2	11.2933	10.4955	1.84977	1.56793
CML148	CIMMYTMA_17658	34381	Flint	Lowland	AF-2008-A-0903-83	Agua Fria	2008	A	0903	83	white	white	140	160	5	5	1	1	2	2	11.8828	11.8983	1.64801	1.68482
CML149	CIMMYTMA_17659	34385	Dent	Lowland	AF-2008-A-0903-84	Agua Fria	2008	A	0903	84	white	white	115	135	3	3	1	1	1	1	12.6498	13.0946	1.8058	1.79394
CML150	CIMMYTMA_17660	35141	Dent	Lowland	AF-2008-A-0903-85	Agua Fria	2008	A	0903	85	white	white	60	70	3	3	1	1	2	3	12.7388	12.3249	1.61511	2.2345
CML151	CIMMYTMA_17661	149432	Flint	Lowland	AF-2008-A-0903-86	Agua Fria	2008	A	0903	86	white	white	150	150	5	4	1	1	1	1	13.8486	13.3468	1.32124	1.35491
CML152	CIMMYTMA_17662	126628	Flint	Lowland	AF-2008-A-0903-87	Agua Fria	2008	A	0903	87	white	white	85	100	3	3	1	1	5	5	13.6406	13.6448	2.25629	1.66118
CML153	CIMMYTMA_17663	126629	Flint	Lowland	AF-2008-A-0903-88	Agua Fria	2008	A	0903	88	white	white	140	120	3	3	2	2	1	1	14.2173	13.7589	1.00325	1.21767
CML154	CIMMYTMA_17664	126630	Flint	Lowland	AF-2008-A-0903-89	Agua Fria	2008	A	0903	89	white	white	190	165	3	4	1	2	2	2	11.4226	11.3473	1.29849	1.3423
CML155	CIMMYTMA_17665	126631	Flint	Lowland	AF-2011-A-0903-27	Agua Fria	2011	A	0903	27	white	white	200	220	3	3	1.5	1.5	1	1	13.3157	12.9435	1.08551	1.18172
CML156	CIMMYTMA_17666	34894	Flint	Lowland	AF-2008-A-0903-91	Agua Fria	2008	A	0903	91	white	white	305	350	3.5	4	2	2	2	2	11.2623	11.8599	0.924372	1.00459
CML157	CIMMYTMA_17667	34293	Flint	Lowland	AF-2008-A-0903-92	Agua Fria	2008	A	0903	92	white	white	85	105	3	3	1	2	1	1	12.4771	10.8129	0.673549	0.805173
CML158	CIMMYTMA_17668	34355	Flint	Lowland	AF-2008-A-0903-93	Agua Fria	2008	A	0903	93	white	white	125	150	3.5	3	1	2	2	2	13.304	13.0148	1.42075	1.49123
CML159	CIMMYTMA_17669	35129	Dent	Lowland	AF-2008-A-0903-94	Agua Fria	2008	A	0903	94	white	white	105	125	3	3	1	1	3	3	11.5724	12.2687	1.00105	1.31764
CML160	CIMMYTMA_17670	139928	Flint	Lowland	AF-2008-A-0903-95	Agua Fria	2008	A	0903	95	white	white	145	125	3	3	2	2	2	2	11.7999	11.6726	1.42511	1.25887
CML161	CIMMYTMA_17671	34893	Flint	Lowland	AF-2008-A-0903-213	Agua Fria	2008	A	0903	213	cream	cream	100	75	3.5	3.5	1	1	1	1	12.5623	12.7633	0.947909	1.16788
CML162	CIMMYTMA_17672	#N/A	Flint	Lowland	AF-2008-A-0903-264	Agua Fria	2008	A	0903	264	cream	cream	185	190	3.5	4	1	1	1	1	14.3215	13.2156	1.16605	1.41734
CML163	CIMMYTMA_17673	34374	Dent	Lowland	AF-2008-A-0903-214	Agua Fria	2008	A	0903	214	cream	cream	95	85	3	3	2	2	3	3	12.7381	12.0143	1.6767	1.99955
CML164	CIMMYTMA_17674	34378	Flint	Lowland	AF-2008-A-0903-215	Agua Fria	2008	A	0903	215	cream	cream	125	140	4	4	2	2	2	2	12.8191	12.6122	1.01904	1.12941
CML165	CIMMYTMA_17675	34584	Dent	Lowland	AF-2008-A-0903-216	Agua Fria	2008	A	0903	216	cream	cream	225	230	4	4	2	2	2	2	12.7645	11.6271	1.13623	1.61218
CML166	CIMMYTMA_17676	34376	Dent	Lowland	AF-2008-A-0903-217	Agua Fria	2008	A	0903	217	cream	cream	125	175	4	4	1.5	2	2	2	11.9272	10.804	2.20533	1.72745
CML167	CIMMYTMA_17677	34353	Flint	Lowland	AF-2011-A-0903-28	Agua Fria	2011	A	0903	28	cream	cream	245	280	4	4	2	2	1	1	12.991	13.5671	0.462741	0.392406
CML168	CIMMYTMA_17678	34375	Dent	Lowland	AF-2012-B-5903-66	Agua Fria	2012	B	5903	66	cream	cream	190	130	4	4	2	2	2	2	10.6331	11.7178	1.04373	0.89816
CML169	CIMMYTMA_17679	34380	Dent	Lowland	AF-2011-A-0903-30	Agua Fria	2011	A	0903	30	cream	cream	85	120	5	3	1	1	2	2	12.5386	12.2262	0.960942	1.04701
CML170	CIMMYTMA_17680	34379	Dent	Lowland	AF-2008-A-0903-266	Agua Fria	2008	A	0903	266	cream	cream	165	195	3	3	1	1	1	2	11.2469	10.7478	0.984212	0.905287
CML171	CIMMYTMA_17681	34352	Flint	Lowland	TL-2011-A-1903-24	Tlaltizapan	2011	A	1903	24	cream	cream	90	165	4	4	1	1	1	1	13.2976	14.5791	1.02397	1.03198
CML172	CIMMYTMA_17682	34583	Flint	Lowland	AF-2008-A-0903-219	Agua Fria	2008	A	0903	219	cream	cream	155	130	3	3	1	1	1	1	13.2666	11.9945	0.804493	0.77152
CML173	CIMMYTMA_17683	34384	Dent	Subtropical/Mid-altitude	TL-2012-B-6903-282	Tlaltizapan	2012	B	6903	282	white	white	120	120	3	3	1.5	1	5	5	12.4969	12.674	2.13063	2.25336
CML174	CIMMYTMA_17684	961	Dent	Subtropical/Mid-altitude	TL-2012-B-6903-283	Tlaltizapan	2012	B	6903	283	white	white	135	80	3	3	1.5	2	5	5	16.4756	15.771	2.94279	2.30897
CML175	CIMMYTMA_17685	33868	Dent	Subtropical/Mid-altitude	TL-2008-A-1903-82	Tlaltizapan	2008	A	1903	82	white	white	70	80	3	3	1	1	4	4	14.7861	14.7677	2.82011	2.92221
CML176	CIMMYTMA_17686	34892	Flint	Subtropical/Mid-altitude	TL-2011-A-1903-31	Tlaltizapan	2011	A	1903	31	white	white	210	250	5	5	1	1	2	2	13.0611	12.3964	1.9708	1.84577
CML177	CIMMYTMA_17687	33651	Dent	Subtropical/Mid-altitude	TL-2011-B-6903-141	Tlaltizapan	2011	B	6903	141	white	white	80	100	4.5	4.5	1	1	2	2	12.1899	12.7894	2.16291	1.84123
CML179	CIMMYTMA_17689	130658	Dent	Subtropical/Mid-altitude	TL-2012-B-6903-284	Tlaltizapan	2012	B	6903	284	white	white	115	190	3	3	1	1	2	2	12.9909	11.9209	1.39706	2.14635
CML180	CIMMYTMA_17690	34292	Dent	Subtropical/Mid-altitude	RL-2011-A-1903-3	RL	2011	A	1903	3	white	white	95	90	3	3	1	1	4	4	13.7454	11.716	2.75831	1.79903
CML181	CIMMYTMA_17691	33837	Dent	Subtropical/Mid-altitude	TL-2012-B-6903-285	Tlaltizapan	2012	B	6903	285	white	white	80	105	4.5	3	3	1	2	2	14.329	13.8896	2.68749	2.15522
CML182	CIMMYTMA_17692	33869	Dent	Subtropical/Mid-altitude	AF-2014-A-0903-75	Agua Fria	2014	A	0903	75	white	white	105	125	3	3	1	1	2	2	10.5048	10.4642	2.17635	2.16883
CML183	CIMMYTMA_17693	130662	Dent	Subtropical/Mid-altitude	TL-2015-B-6903-28	Tlaltizapan	2015	B	6903	28	white	white	75	115	3	3	1	1	5	5	13.9733	14.8278	1.66953	1.74807
CML184	CIMMYTMA_17694	31089	Dent	Subtropical/Mid-altitude	AF-2009-A-0903-29	Agua Fria	2009	A	0903	29	white	white	95	110	3	3	1.5	1	2	2	12.1759	11.7219	1.08249	1.04455
CML185	CIMMYTMA_17695	130664	Dent	Subtropical/Mid-altitude	TL-2008-A-1903-184	Tlaltizapan	2008	A	1903	184	white	white	90	110	4.5	4.5	1.5	2	4	5	12.3744	12.4143	2.3178	2.60729
CML186	CIMMYTMA_17696	34372	Flint	Subtropical/Mid-altitude	TL-2011-A-1903-33	Tlaltizapan	2011	A	1903	33	white	white	100	160	3.5	4.5	1.5	2	2	2	11.2876	11.5712	1.71712	1.56898
CML187	CIMMYTMA_17697	126663	Flint	Subtropical/Mid-altitude	TL-2011-A-1903-19	Tlaltizapan	2011	A	1903	19	cream	cream	240	325	5	5	1	1	3	2	11.0302	11.6797	0.784477	0.773054
CML188	CIMMYTMA_17698	126664	Flint	Subtropical/Mid-altitude	AF-2014-A-0903-103	Agua Fria	2014	A	0903	103	cream	cream	335	295	4	4	4	4	1	1	12.4541	11.9219	0.346559	0.380979
CML189	CIMMYTMA_17699	126665	Dent	Subtropical/Mid-altitude	TL-2012-B-6903-288	Tlaltizapan	2012	B	6903	288	cream	cream	105	110	3.5	3	1.5	1.5	4	4	12.257	11.6461	1.25493	1.13324
CML190	CIMMYTMA_17700	121423	Dent	Subtropical/Mid-altitude	AF-2009-A-0903-38	Agua Fria	2009	A	0903	38	cream	cream	140	190	3.5	3.5	1.5	1.5	2	2	12.4979	14.2978	0.75141	0.870802
CML191	CIMMYTMA_17701	33541	Flint	Subtropical/Mid-altitude	TL-2006-B-6903-167	Tlaltizapan	2006	B	6903	167	cream	cream	80	145	3	3	1	2	2	2	13.0519	13.5425	0.947847	0.731574
CML192	CIMMYTMA_17702	121425	Dent	Subtropical/Mid-altitude	BA-2010-U-2903-162	El Batan	2010	U	2903	162	cream	cream	65	80	1	2	1	1	5	5	13.3648	12.4425	1.55439	2.70268
CML193	CIMMYTMA_17703	33604	Dent	Subtropical/Mid-altitude	BA-2010-U-2903-172	El Batan	2010	U	2903	172	cream	cream	70	70	3	3	3	2	5	5	12.7937	11.9878	1.76184	2.95868
CML194	CIMMYTMA_17704	33650	Dent	Subtropical/Mid-altitude	AF-2014-A-0903-26	Agua Fria	2014	A	0903	26	cream	cream	135	85	3	3	1	1	5	5	13.6743	12.3154	1.55833	1.37739
CML195	CIMMYTMA_17705	121428	Semi-flint	Subtropical/Mid-altitude	AF-2008-A-0903-96	Agua Fria	2008	A	0903	96	white	white	150	190	3	3	2	2	1	1	12.0899	12.0541	0.919351	1.0369
CML196	CIMMYTMA_17706	159518	Dent	Subtropical/Mid-altitude	AF-2008-A-0903-97	Agua Fria	2008	A	0903	97	white	white	75	110	3.5	3	2	2	3	4	14.9808	14.1235	3.10508	3.51216
CML198	CIMMYTMA_17708	31161	Dent	Subtropical/Mid-altitude	TL-2012-B-6903-292	Tlaltizapan	2012	B	6903	292	white	white	200	180	4	4	2	2	2	2	12.6141	12.1003	1.16796	1.2444
CML199	CIMMYTMA_17709	126669	Semi-dent	Subtropical/Mid-altitude	AF-2008-A-0903-100	Agua Fria	2008	A	0903	100	white	white	85	125	3	4	1.5	1.5	2	2	12.0766	12.4334	1.91045	1.88416
CML200	CIMMYTMA_17710	126670	Dent	Subtropical/Mid-altitude	TL-2011-B-6903-160	Tlaltizapan	2011	B	6903	160	white	white	75	95	3	3	1.5	2	3	3	12.6958	12.0247	2.0547	2.1916
CML201	CIMMYTMA_17711	126671	Dent	Subtropical/Mid-altitude	AF-2008-A-0903-102	Agua Fria	2008	A	0903	102	white	white	90	100	3	3	1	1	4	4	10.6117	10.7935	1.97984	1.94836
CML202	CIMMYTMA_17712	34221	Semi-dent	Subtropical/Mid-altitude	TL-2012-B-6903-294	Tlaltizapan	2012	B	6903	294	white	white	110	160	3	3	1.5	1.5	3	3	12.6053	12.7518	1.39596	1.28988
CML203	CIMMYTMA_17713	115758	Dent	Subtropical/Mid-altitude	AF-2008-A-0903-104	Agua Fria	2008	A	0903	104	white	white	125	140	3	3	1	2	2	2	14.1814	13.3369	2.62961	2.08286
CML204	CIMMYTMA_17714	33649	Dent	Subtropical/Mid-altitude	AF-2008-A-0903-105	Agua Fria	2008	A	0903	105	white	white	120	190	5	5	2	2	3	3	12.0124	12.0127	1.46893	1.65471
CML205	CIMMYTMA_17715	33896	Semi-dent	Subtropical/Mid-altitude	AF-2012-B-5903-67	Agua Fria	2012	B	5903	67	white	white	90	130	3.5	3.5	1	1	4	4	12.398	12.9384	1.71143	1.26703
CML206	CIMMYTMA_17716	31742	Semi-dent	Subtropical/Mid-altitude	AF-2008-A-0903-106	Agua Fria	2008	A	0903	106	white	white	105	135	3	4	1	1	2	2	11.967	11.7889	2.6542	2.53058
CML207	CIMMYTMA_17717	139934	Semi-dent	Subtropical/Mid-altitude	AF-2008-A-0903-107	Agua Fria	2008	A	0903	107	white	white	200	190	3	3	2	2	2	2	13.0005	12.0982	0.806604	1.14566
CML208	CIMMYTMA_17718	139935	Semi-dent	Subtropical/Mid-altitude	AF-2008-A-0903-108	Agua Fria	2008	A	0903	108	white	white	340	210	4.5	4.5	3	2	2	2	11.8786	11.6849	1.16473	1.26893
CML209	CIMMYTMA_17719	136797	Semi-dent	Subtropical/Mid-altitude	AF-2011-A-0903-31	Agua Fria	2011	A	0903	31	white	white	110	115	3	4	2	2	3	3	13.6871	13.2733	1.51398	1.40943
CML210	CIMMYTMA_17720	136798	Semi-dent	Subtropical/Mid-altitude	AF-2008-A-0903-8	Agua Fria	2008	A	0903	8	white	white	115	130	3	3	2	2	2	2	13.3673	12.161	1.45073	1.5325
CML211	CIMMYTMA_17721	136799	Semi-dent	Subtropical/Mid-altitude	AF-2011-A-0903-32	Agua Fria	2011	A	0903	32	white	white	85	125	3	3	1.5	1.5	2	2	12.7505	12.0894	2.38445	2.42678
CML212	CIMMYTMA_17722	139936	Semi-dent	Subtropical/Mid-altitude	AF-2012-B-5903-69	Agua Fria	2012	B	5903	69	white	white	165	205	3.5	4	1.5	3	3	3	11.4561	11.6846	1.67046	1.46637
CML213	CIMMYTMA_17723	139937	Semi-dent	Subtropical/Mid-altitude	AF-2011-A-0903-16	Agua Fria	2011	A	0903	16	white	white	110	115	3	3	3	3	2	2	11.856	12.3985	1.84823	1.98485
CML214	CIMMYTMA_17724	139938	Semi-flint	Subtropical/Mid-altitude	AF-2008-A-0903-111	Agua Fria	2008	A	0903	111	white	white	155	160	5	4.5	1	1	2	2	12.7848	12.1261	0.787956	0.796082
CML215	CIMMYTMA_17725	130677	Semi-flint	Subtropical/Mid-altitude	TL-2012-B-6903-295	Tlaltizapan	2012	B	6903	295	white	white	170	160	3	4	1	1	2	2	12.3474	13.4663	1.47871	1.41421
CML216	CIMMYTMA_17123	33866	Semi-flint	Subtropical/Mid-altitude	AF-2008-A-0903-112	Agua Fria	2008	A	0903	112	white	white	140	120	3	3	3	2	2	2	12.7528	11.8863	0.823767	0.877169
CML217	CIMMYTMA_17726	130679	Flint	Lowland	AF-2007-A-0903-69	Agua Fria	2007	A	0903	69	cream	cream	155	200	5	5	2	2	4	3	11.9576	11.8981	1.07355	1.31278
CML218	CIMMYTMA_17727	134135	Flint	Lowland	AF-2008-A-0903-10	Agua Fria	2008	A	0903	10	white	white	145	160	5	5	1.5	1.5	2	2	12.1646	12.9463	0.910713	1.12237
CML219	CIMMYTMA_17728	130681	Flint	Lowland	AF-2014-A-0903-38	Agua Fria	2014	A	0903	38	white	white	160	270	4.5	4.5	1	1	2	2	12.9896	12.6288	1.11721	1.28168
CML220	CIMMYTMA_17729	130682	Flint	Lowland	TL-2012-B-6903-296	Tlaltizapan	2012	B	6903	296	white	white	120	180	4.5	4.5	1.5	1.5	3	3	11.6637	11.0974	1.4641	1.42002
CML221	CIMMYTMA_17730	31156	Flint	Lowland	AF-2008-A-0903-278	Agua Fria	2008	A	0903	278	white	white	130	180	4.5	4.5	1.5	1.5	2	2	11.8424	11.3425	1.40752	1.60154
CML222	CIMMYTMA_17731	130684	Flint	Lowland	AF-2011-A-0903-3	Agua Fria	2011	A	0903	3	white	white	170	200	4	4	1	1	1	1	11.863	12.8361	0.942425	1.0386
CML223	CIMMYTMA_17732	34219	Flint	Lowland	AF-2008-A-0903-246	Agua Fria	2008	A	0903	246	cream	cream	165	225	4	4	2	2	2	2	12.076	12.0509	0.755167	0.843418
CML224	CIMMYTMA_17733	126693	Flint	Lowland	AF-2008-A-0903-247	Agua Fria	2008	A	0903	247	cream	cream	110	110	4	4	2	2	1	1	11.4542	11.2698	0.852081	0.969364
CML225	CIMMYTMA_17734	126694	Flint	Lowland	AF-2008-A-0903-230	Agua Fria	2008	A	0903	230	cream	cream	160	260	5	5	1	1	4	4	10.4153	10.6902	0.984101	0.986219
CML226	CIMMYTMA_17735	35128	Flint	Lowland	TL-2012-B-6903-297	Tlaltizapan	2012	B	6903	297	cream	cream	155	270	5	5	2	2	1	1	12.0237	13.1906	1.08822	0.916387
CML227	CIMMYTMA_17736	126696	Flint	Lowland	AF-2008-A-0903-248	Agua Fria	2008	A	0903	248	cream	cream	210	310	5	4	2	3	4	4	12.7894	12.0758	0.750725	0.700556
CML228	CIMMYTMA_17737	126697	Flint	Lowland	AF-2008-A-0903-249	Agua Fria	2008	A	0903	249	cream	cream	115	240	3.5	5	1.5	1.5	1	1	12.4906	12.6159	1.22376	0.903705
CML229	CIMMYTMA_17738	126698	Flint	Lowland	AF-2008-A-0903-250	Agua Fria	2008	A	0903	250	cream	cream	275	375	4.5	5	2	2	1	1	11.388	11.5243	0.887644	0.907915
CML230	CIMMYTMA_17739	31172	Dent	Lowland	AF-2008-A-0903-12	Agua Fria	2008	A	0903	12	white	white	100	140	3.5	3.5	2	2	2	2	12.8898	12.0627	2.96449	1.94582
CML231	CIMMYTMA_17740	130686	Dent	Lowland	AF-2008-A-0903-13	Agua Fria	2008	A	0903	13	white	white	85	135	4	4	1.5	2	2	2	11.6462	11.306	2.08254	2.17599
CML232	CIMMYTMA_17741	130687	Dent	Lowland	AF-2008-A-0903-113	Agua Fria	2008	A	0903	113	white	white	95	125	4	3	1.5	1.5	3	3	11.1747	11.631	2.41222	2.14847
CML233	CIMMYTMA_17742	130688	Dent	Lowland	AF-2012-A-0903-104	Agua Fria	2012	A	0903	104	white	white	500	440	4.5	5	4	4	2	2	11.2536	12.8829	1.0527	0.988762
CML234	CIMMYTMA_17743	130689	Dent	Lowland	AF-2011-A-0903-17	Agua Fria	2011	A	0903	17	white	white	130	160	4	4	1	1	2	2	10.9491	12.2607	1.45949	1.4107
CML235	CIMMYTMA_17744	130690	Dent	Lowland	AF-2008-A-0903-114	Agua Fria	2008	A	0903	114	white	white	80	75	3.5	3	1	1	1	1	12.7454	12.3234	0.894238	1.00992
CML236	CIMMYTMA_17745	130691	Flint	Lowland	TL-2010-B-6903-115	Tlaltizapan	2010	B	6903	115	white	white	145	125	4.5	4	1.5	1.5	3	3	11.3128	11.9825	1.03827	1.32459
CML237	CIMMYTMA_17746	31160	Flint	Lowland	TL-2012-B-6903-298	Tlaltizapan	2012	B	6903	298	white	white	100	115	4	4	1.5	2	2	2	12.5433	12.0622	2.03298	2.00244
CML238	CIMMYTMA_17747	126707	Flint	Lowland	AF-2011-A-0903-33	Agua Fria	2011	A	0903	33	white	white	290	350	5	5	5	4	1	1	12.1125	11.8781	0.986405	1.0673
CML239	CIMMYTMA_27962	33648	Semi-flint	Highland	BA-2012-U-2903-48	El Batan	2012	U	2903	48	white	white	95	140	4	4	4	2	3	4	12.1744	13.2381	1.26413	1.22402
CML240	CIMMYTMA_20051	130692	Semi-dent	Highland	BA-2012-U-2903-49	El Batan	2012	U	2903	49	white	white	115	100	3	3	2	2	3	3	11.404	11.9897	1.69203	1.07207
CML241	CIMMYTMA_20052	126710	Semi-flint	Highland	BA-2008-U-2903-2	El Batan	2008	U	2903	2	white	white	90	140	3.5	3	2	2	2	3	11.1262	10.7389	1.15808	1.16091
CML242	CIMMYTMA_20053	33603	Semi-flint	Highland	BA-2008-U-2903-3	El Batan	2008	U	2903	3	white	white	95	120	3	3	2	1.5	3	2	10.8094	11.2178	1.33224	1.47332
CML243	CIMMYTMA_20054	33271	Semi-flint	Highland	BA-2008-U-2903-4	El Batan	2008	U	2903	4	white	white	85	130	3	3	1.5	1.5	2	2	11.5506	12.2329	1.56872	1.49885
CML244	CIMMYTMA_27963	33647	Semi-flint	Highland	BA-2010-U-2903-141	El Batan	2010	U	2903	141	white	white	95	140	3	3	1	1	2	2	11.3851	11.5958	1.04394	1.04214
CML245	CIMMYTMA_20055	33270	Semi-flint	Highland	BA-2008-U-2903-6	El Batan	2008	U	2903	6	cream	cream	135	150	3.5	3.5	1	1.5	2	3	13.4437	13.005	0.793453	0.87445
CML246	CIMMYTMA_20056	33646	Semi-dent	Highland	BA-2011-U-2903-70	El Batan	2011	U	2903	70	white	white	150	125	3	3.5	1	1.5	2	2	12.8722	13.0744	0.907783	0.931842
CML247	CIMMYTMA_17586	35239	Semi-dent	Lowland	AF-2012-A-0903-110	Agua Fria	2012	A	0903	110	white	white	230	230	4	4	2	2	2	1	10.4825	11.8405	1.1117	1.05973
CML248	CIMMYTMA_17587	136805	Semi-flint	Lowland	AF-2008-A-0903-149	Agua Fria	2008	A	0903	149	white	white	95	110	4	4	1	1	1	1	13.4573	13.4956	1.23197	1.36582
CML249	CIMMYTMA_17588	136806	Dent	Lowland	AF-2008-A-0903-176	Agua Fria	2008	A	0903	176	white	white	100	120	3	3	2	2	2	2	12.5062	11.1815	1.97253	1.61659
CML251	CIMMYTMA_17590	34641	Dent	Lowland	AF-2011-A-0903-18	Agua Fria	2011	A	0903	18	white	white	185	110	4	4	1	1	2	2	13.3284	12.4529	1.16457	1.31735
CML252	CIMMYTMA_17591	136809	Dent	Lowland	AF-2008-A-0903-133	Agua Fria	2008	A	0903	133	white	white	170	190	3.5	3.5	1.5	2	1	1	11.5506	13.12	0.887362	0.923042
CML253	CIMMYTMA_17592	35122	Semi-dent	Lowland	NA	NA	NA	NA	NA	NA	white	white	65	80	3	3	1	1	3	3	12.8471	11.2768	1.30145	1.64889
CML254	CIMMYTMA_17593	35197	Semi-dent	Lowland	AF-2014-A-0903-42	Agua Fria	2014	A	0903	42	white	white	125	100	3	3	1.5	1.5	1	1	12.2302	11.9582	1.27964	1.20333
CML255	CIMMYTMA_17594	35178	Dent	Lowland	TL-2008-B-6903-36	Tlaltizapan	2008	B	6903	36	white	white	120	120	3	4	2	2	1	1	12.3172	12.4897	1.98195	1.33721
CML256	CIMMYTMA_17595	136813	Dent	Lowland	NA	NA	NA	NA	NA	NA	white	white	105	220	4	4	3	3	2	2	12.3284	12.0134	1.32966	1.49451
CML257	CIMMYTMA_17596	91312	Dent	Lowland	AF-2008-A-0903-166	Agua Fria	2008	A	0903	166	white	white	320	285	3.5	3.5	1	2	1	1	13.0687	12.6415	0.587822	0.552476
CML258	CIMMYTMA_17597	35116	Dent	Lowland	NA	NA	NA	NA	NA	NA	white	white	70	75	3	3	1	1	3	3	12.8886	12.2159	3.01292	3.55294
CML259	CIMMYTMA_17598	147713	Semi-dent	Lowland	AF-2008-A-0903-177	Agua Fria	2008	A	0903	177	white	white	95	95	3	3	1	1	2	2	14.1105	13.6194	1.30766	1.11976
CML260	CIMMYTMA_17599	136816	Semi-dent	Lowland	NA	NA	NA	NA	NA	NA	white	white	350	320	5	5	2	2	1	1	10.9801	11.8335	0.886508	1.01761
CML261	CIMMYTMA_17600	136817	Flint	Lowland	NA	NA	NA	NA	NA	NA	white	white	135	180	5	4.5	2	2	1	1	12.7172	13.1026	0.760395	0.717524
CML262	CIMMYTMA_17601	35115	Semi-dent	Lowland	TL-2012-B-6903-299	Tlaltizapan	2012	B	6903	299	white	white	400	330	5	5	2	2	1	1	10.607	10.4759	1.09609	1.10584
CML263	CIMMYTMA_17602	136819	Semi-dent	Lowland	NA	NA	NA	NA	NA	NA	white	white	85	115	3	3.5	2	2	1	1	14.8092	13.4141	1.55245	1.46532
CML264	CIMMYTMA_17603	35196	Flint	Lowland	AF-2008-A-0903-191	Agua Fria	2008	A	0903	191	white	white	240	220	5	5	1.5	2	1	1	12.2461	12.6527	1.10333	0.966719
CML265	CIMMYTMA_17604	35114	Semi-dent	Lowland	NA	NA	NA	NA	NA	NA	white	white	225	200	4	4	2	2	1	1	10.3016	10.0775	1.29317	1.59443
CML266	CIMMYTMA_17605	35120	Semi-dent	Lowland	AF-2008-A-0903-181	Agua Fria	2008	A	0903	181	white	white	50	170	4	4	1	1.5	1	1	13.0008	13.8706	1.36936	1.32009
CML267	CIMMYTMA_17606	34891	Dent	Lowland	AF-2008-A-0903-168	Agua Fria	2008	A	0903	168	white	white	110	100	4.5	4	3	2	3	3	11.2474	11.0229	2.04091	2.44739
CML268	CIMMYTMA_17607	139944	Flint	Lowland	AF-2008-A-0903-192	Agua Fria	2008	A	0903	192	white	white	370	340	5	5	2	2	2	2	11.5129	11.6331	1.14842	1.09892
CML269	CIMMYTMA_17608	35234	Flint	Lowland	AF-2008-A-0903-148	Agua Fria	2008	A	0903	148	white	white	260	385	5	5	2	2	1	1	12.7717	12.3509	0.754749	0.734637
CML270	CIMMYTMA_17609	136826	Semi-dent	Lowland	AF-2008-A-0903-182	Agua Fria	2008	A	0903	182	white	white	220	230	5	5	2	2	1	1	11.133	11.467	1.80932	1.84949
CML271	CIMMYTMA_17610	35119	Dent	Lowland	NA	NA	NA	NA	NA	NA	white	white	110	145	3	4	2	2	2	2	12.4485	12.7376	2.23567	1.67894
CML272	CIMMYTMA_17611	136828	Semi-flint	Lowland	AF-2012-A-0903-112	Agua Fria	2012	A	0903	112	white	white	385	380	4.5	5	3	2	1	1	11.4486	12.7224	0.50178	0.597458
CML273	CIMMYTMA_17612	35195	Dent	Lowland	AF-2008-A-0903-170	Agua Fria	2008	A	0903	170	white	white	100	135	4	4	2	2	2	2	10.8949	10.752	1.94934	2.25129
CML274	CIMMYTMA_17613	35237	Dent	Lowland	AF-2013-A-0903-78	Agua Fria	2013	A	0903	78	white	white	230	325	5	5	2	2	2	2	9.93257	9.7291	1.81711	1.73154
CML275	CIMMYTMA_17614	134166	Dent	Lowland	TL-2010-B-6903-117	Tlaltizapan	2010	B	6903	117	white	white	80	95	3	3	1	1	2	2	11.2266	10.1384	2.58206	2.34368
CML276	CIMMYTMA_17615	35110	Semi-dent	Lowland	TL-2008-B-6903-11	Tlaltizapan	2008	B	6903	11	white	white	155	170	3	3	2	2	2	2	11.4884	10.9761	1.82694	1.40656
CML277	CIMMYTMA_17616	35109	Semi-flint	Lowland	TL-2015-B-6903-47	Tlaltizapan	2015	B	6903	47	white	white	120	170	5	4.5	2	2	1	1	13.1101	12.4317	1.88668	1.49626
CML278	CIMMYTMA_17617	139945	Dent	Lowland	AF-2008-A-0903-199	Agua Fria	2008	A	0903	199	white	white	240	420	4.5	4.5	4	4	1	1	10.4494	9.68566	0.838039	0.787035
CML279	CIMMYTMA_17618	142712	Semi-flint	Lowland	AF-2008-A-0903-200	Agua Fria	2008	A	0903	200	white	white	275	275	5	5	2	2	1	1	12.5351	13.7268	2.58647	2.27005
CML280	CIMMYTMA_17619	136834	Semi-dent	Lowland	AF-2012-A-0903-113	Agua Fria	2012	A	0903	113	white	white	90	85	3.5	3.5	1.5	2	2	2	11.3929	12.0507	1.53873	1.35922
CML281	CIMMYTMA_17620	136835	Dent	Lowland	AF-2012-B-5903-74	Agua Fria	2012	B	5903	74	white	white	110	245	3.5	3.5	1.5	2	3	4	11.6736	12.3461	2.13323	1.61987
CML282	CIMMYTMA_17621	35108	Semi-dent	Lowland	NA	NA	NA	NA	NA	NA	cream	cream	80	200	4	4	1	2	1	1	13.2807	12.3165	0.805964	0.889443
CML283	CIMMYTMA_17622	35105	Dent	Lowland	AF-2012-A-0903-115	Agua Fria	2012	A	0903	115	cream	cream	90	140	4	4	1.5	1.5	2	2	12.7125	12.7362	1.0975	1.20791
CML284	CIMMYTMA_17623	136837	Semi-flint	Lowland	TL-2012-B-6903-301	Tlaltizapan	2012	B	6903	301	cream	cream	120	200	5	5	2	2	2	2	13.1847	12.3791	1.1119	0.920535
CML285	CIMMYTMA_17624	35211	Dent	Lowland	AF-2013-A-0903-75	Agua Fria	2013	A	0903	75	cream	cream	90	125	4.5	4.5	1.5	1.5	2	2	12.406	12.6358	0.598913	0.65212
CML286	CIMMYTMA_17625	35220	Flint	Lowland	AF-2008-A-0903-153	Agua Fria	2008	A	0903	153	cream	cream	205	180	5	5	2	2	1	1	13.2553	13.328	0.765203	0.826141
CML287	CIMMYTMA_17626	35253	Flint	Lowland	AF-2012-B-5903-75	Agua Fria	2012	B	5903	75	cream	cream	140	170	3.5	3.5	1.5	1.5	2	3	12.3709	11.9191	1.15942	1.42565
CML288	CIMMYTMA_17627	34581	Flint	Lowland	TL-2007-A-1903-312	Tlaltizapan	2007	A	1903	312	cream	cream	135	150	3	3.5	2	1	1	1	14.3813	14.1274	0.284977	0.39162
CML289	CIMMYTMA_17628	136841	Flint	Lowland	AF-2013-A-0903-68	Agua Fria	2013	A	0903	68	cream	cream	120	200	3.5	4	1	1	2	2	11.3676	11.8337	0.844545	0.751351
CML290	CIMMYTMA_17629	136842	Flint	Lowland	AF-2008-A-0903-251	Agua Fria	2008	A	0903	251	cream	cream	200	165	3	4	1	1.5	1	1	13.3671	13.3596	0.495713	0.412437
CML291	CIMMYTMA_17630	139949	Flint	Lowland	TL-2007-A-1903-313	Tlaltizapan	2007	A	1903	313	cream	cream	140	230	4	4	2	2	1	1	13.2132	13.7448	1.05905	1.36397
CML292	CIMMYTMA_17631	142713	Flint	Lowland	AF-2008-A-0903-253	Agua Fria	2008	A	0903	253	cream	cream	115	140	3	3	2	2	1	1	13.4271	12.9445	0.552861	0.575836
CML293	CIMMYTMA_17632	139951	Semi-dent	Lowland	AF-2008-A-0903-232	Agua Fria	2008	A	0903	232	cream	cream	180	225	3	3	2	2	1	1	12.3237	13.1594	0.586048	0.466156
CML294	CIMMYTMA_17633	136846	Semi-flint	Lowland	AF-2008-A-0903-160	Agua Fria	2008	A	0903	160	cream	cream	90	135	3	3	2	2	1	1	13.3823	12.806	0.348473	0.376291
CML295	CIMMYTMA_17634	35086	Flint	Lowland	AF-2008-A-0903-254	Agua Fria	2008	A	0903	254	cream	cream	230	150	3	3	1	1	1	1	14.4943	14.1269	0.506764	0.606614
CML296	CIMMYTMA_17635	136848	Flint	Lowland	AF-2013-A-0903-77	Agua Fria	2013	A	0903	77	cream	cream	95	145	3	3	1	1	1	2	13.0826	12.4665	0.531379	0.55304
CML297	CIMMYTMA_17636	35104	Semi-dent	Lowland	AF-2012-A-0903-116	Agua Fria	2012	A	0903	116	cream	cream	135	115	3	4	1	1	2	2	15.0009	13.7971	1.29483	0.655672
CML298	CIMMYTMA_17637	35103	Semi-flint	Lowland	AF-2007-A-0903-128	Agua Fria	2007	A	0903	128	cream	cream	110	115	4.5	4.5	2	2	2	1	11.2563	11.3415	1.89118	1.43057
CML299	CIMMYTMA_17638	136851	Flint	Lowland	AF-2008-A-0903-156	Agua Fria	2008	A	0903	156	cream	cream	150	155	3	4	1	1	1	1	13.872	14.0031	0.426802	0.447406
CML300	CIMMYTMA_17639	136852	Flint	Lowland	AF-2008-A-0903-157	Agua Fria	2008	A	0903	157	cream	cream	120	155	3	4	1.5	1.5	1	1	13.935	13.5069	0.418262	0.357071
CML301	CIMMYTMA_17640	34639	Semi-flint	Lowland	AF-2012-A-0903-105	Agua Fria	2012	A	0903	105	cream	cream	165	160	3	3	1	2	2	2	12.6181	12.5109	0.603087	0.856606
CML302	CIMMYTMA_17641	136854	Semi-dent	Lowland	AF-2008-A-0903-234	Agua Fria	2008	A	0903	234	cream	cream	175	180	5	5	5	4	2	2	12.5887	12.6542	1.55992	1.23487
CML303	CIMMYTMA_17642	139952	Flint	Lowland	AF-2012-A-0903-101	Agua Fria	2012	A	0903	101	cream	cream	145	160	3	3	1	1	1	2	12.6341	13.3234	0.564307	0.675045
CML304	CIMMYTMA_17643	136856	Flint	Lowland	AF-2012-A-0903-106	Agua Fria	2012	A	0903	106	cream	cream	280	160	5	5	1	1	1	1	14.2415	13.8881	0.440985	0.394894
CML308	CIMMYTMA_17647	136860	Semi-dent	Lowland	AF-2008-A-0903-236	Agua Fria	2008	A	0903	236	cream	cream	115	140	3	3	2.5	2	1	1	14.1489	13.9691	0.683359	0.729572
CML309	CIMMYTMA_17648	136861	Dent	Lowland	TL-2012-A-1903-175	Tlaltizapan	2012	A	1903	175	white	white	90	95	3	3	1	1	5	5	13.1393	11.9294	3.37053	2.86506
CML310	CIMMYTMA_17649	109385	Dent	Lowland	AF-2008-A-0903-174	Agua Fria	2008	A	0903	174	white	white	80	115	4	4	2	2	2	2	12.8419	11.9003	1.74935	1.20378
CML311	CIMMYTMA_17124	34889	Semi-flint	Subtropical/Mid-altitude	TL-2010-B-6903-119	Tlaltizapan	2010	B	6903	119	white	white	70	130	3.5	3.5	1	1	2	2	12.9911	12.4136	1.06885	0.97448
CML312	CIMMYTMA_17125	34580	Semi-flint	Subtropical/Mid-altitude	TL-2010-B-6903-120	Tlaltizapan	2010	B	6903	120	white	white	110	115	3	3	3	3	2	2	12.8066	12.911	1.4928	1.18214
CML313	CIMMYTMA_17126	139953	Semi-dent	Subtropical/Mid-altitude	NA	NA	NA	NA	NA	NA	white	white	75	95	3	3.5	1	2	4	4	13.3319	13.0454	0.970256	1.17897
CML314	CIMMYTMA_17127	31071	Dent	Subtropical/Mid-altitude	TL-2012-A-1903-531	Tlaltizapan	2012	A	1903	531	white	white	135	150	3	4	2	2	2	1	12.7079	13.3619	1.9628	1.41517
CML315	CIMMYTMA_17128	134202	Dent	Subtropical/Mid-altitude	TL-2010-B-6903-121	Tlaltizapan	2010	B	6903	121	white	white	210	215	5	4	1.5	2	2	2	11.8358	12.2567	0.963257	0.958794
CML316	CIMMYTMA_17129	134203	Semi-dent	Subtropical/Mid-altitude	AF-2013-A-0903-74	Agua Fria	2013	A	0903	74	white	white	155	185	3	3.5	2	2	2	2	12.2305	11.9079	1.12149	1.14096
CML317	CIMMYTMA_17130	126780	Semi-flint	Subtropical/Mid-altitude	TL-2015-B-6903-55	Tlaltizapan	2015	B	6903	55	white	white	95	115	3	3	2	2	4	4	12.8377	13.5024	1.63349	1.51452
CML318	CIMMYTMA_17131	130763	Semi-dent	Subtropical/Mid-altitude	TL-2010-B-6903-122	Tlaltizapan	2010	B	6903	122	white	white	145	145	3	3	2	2	2	3	12.5174	12.5849	1.44085	1.75632
CML319	CIMMYTMA_17132	139954	Semi-dent	Subtropical/Mid-altitude	NA	NA	NA	NA	NA	NA	white	white	150	160	4	4	2	2	1	1	14.5175	14.3111	1.1707	1.0901
CML320	CIMMYTMA_17133	33677	Semi-dent	Subtropical/Mid-altitude	TL-2007-A-1903-129	Tlaltizapan	2007	A	1903	129	white	white	155	170	4	4	2	2	2	2	14.0554	12.9178	1.77739	1.78378
CML321	CIMMYTMA_17134	33678	Semi-flint	Subtropical/Mid-altitude	TL-2012-A-1903-536	Tlaltizapan	2012	A	1903	536	white	white	150	150	3	3	2	2	4	4	11.2942	11.3416	1.71368	1.92827
CML322	CIMMYTMA_17135	33540	Flint	Subtropical/Mid-altitude	TL-2008-A-1903-111	Tlaltizapan	2008	A	1903	111	white	white	160	125	3	3	1	1	3	3	13.4477	12.2453	1.64048	1.58372
CML323	CIMMYTMA_17136	35100	Flint	Subtropical/Mid-altitude	TL-2011-B-6903-153	Tlaltizapan	2011	B	6903	153	cream	cream	225	210	4	4	2	2	3	3	11.6892	13.0182	1.29257	1.34051
CML324	CIMMYTMA_17137	139956	Flint	Subtropical/Mid-altitude	TL-2011-A-1903-26	Tlaltizapan	2011	A	1903	26	cream	cream	110	140	5	5	1.5	2	4	4	12.6666	12.64	1.00474	1.11149
CML325	CIMMYTMA_17138	136868	Dent	Subtropical/Mid-altitude	TL-2008-A-1903-131	Tlaltizapan	2008	A	1903	131	cream	cream	110	90	3.5	3.5	1.5	1.5	3	3	12.4884	13.2218	1.38511	1.3038
CML326	CIMMYTMA_17139	136869	Flint	Subtropical/Mid-altitude	TL-2007-A-1903-135	Tlaltizapan	2007	A	1903	135	cream	cream	120	140	3.5	3.5	2	2	3	3	12.2879	13.0155	1.44748	1.0023
CML327	CIMMYTMA_17140	34123	Semi-dent	Subtropical/Mid-altitude	TL-2008-B-6903-24	Tlaltizapan	2008	B	6903	24	cream	cream	150	165	3	3	2	2	2	2	12.3463	11.8505	0.632374	0.604445
CML328	CIMMYTMA_17141	134212	Flint	Subtropical/Mid-altitude	TL-2011-A-1903-6	Tlaltizapan	2011	A	1903	6	cream	cream	160	145	3.5	3.5	2	2	2	3	12.5257	12.8043	1.343	1.18283
CML329	CIMMYTMA_17142	33602	Flint	Subtropical/Mid-altitude	TL-2010-B-6903-123	Tlaltizapan	2010	B	6903	123	cream	cream	160	135	5	3	1	2	4	4	12.4332	11.274	0.874258	0.931647
CML330	CIMMYTMA_27964	126793	Semi-dent	Subtropical/Mid-altitude	AF-2013-A-0903-51	Agua Fria	2013	A	0903	51	white	white	80	90	3	3	3	2	5	5	11.1535	10.9218	2.65883	2.85222
CML331	CIMMYTMA_27965	149435	Semi-dent	Subtropical/Mid-altitude	TL-2010-B-6903-124	Tlaltizapan	2010	B	6903	124	white	white	140	230	4.5	4	2	2	1	1	11.3603	12.6169	1.82368	1.52093
CML332	CIMMYTMA_27966	149436	Semi-dent	Subtropical/Mid-altitude	TL-2011-B-6903-142	Tlaltizapan	2011	B	6903	142	white	white	100	140	4	4	2	2	1	2	11.9872	14.4585	1.86757	2.01392
CML333	CIMMYTMA_27967	149437	Flint	Subtropical/Mid-altitude	TL-2008-A-1903-165	Tlaltizapan	2008	A	1903	165	white	white	220	270	4	4	2	2	3	3	11.9072	11.6656	0.693519	1.01724
CML334	CIMMYTMA_27968	142718	Semi-dent	Subtropical/Mid-altitude	TL-2008-A-1903-162	Tlaltizapan	2008	A	1903	162	white	white	120	140	4	4	2	2	2	2	12.8145	14.0708	1.42432	1.46027
CML335	CIMMYTMA_25383	33601	Semi-flint	Subtropical/Mid-altitude	TL-2010-B-6903-125	Tlaltizapan	2010	B	6903	125	cream	cream	80	170	4	4	3	2	4	4	12.815	12.6024	0.57664	0.658009
CML336	CIMMYTMA_27969	147718	Dent	Subtropical/Mid-altitude	TL-2008-A-1903-169	Tlaltizapan	2008	A	1903	169	cream	cream	100	120	4	4	2	2	5	5	13.6246	13.7439	1.30631	1.09856
CML337	CIMMYTMA_27970	32738	Dent	Subtropical/Mid-altitude	TL-2008-A-1903-170	Tlaltizapan	2008	A	1903	170	cream	cream	85	80	3	3	1	1.5	5	5	12.4051	12.8922	1.16481	1.14126
CML338	CIMMYTMA_25384	147720	Semi-flint	Subtropical/Mid-altitude	TL-2008-A-1903-175	Tlaltizapan	2008	A	1903	175	cream	cream	85	100	3	3	1	1	4	4	12.9329	13.1017	1.52928	1.55218
CML339	CIMMYTMA_27971	34888	Flint	Lowland	AF-2008-A-0903-193	Agua Fria	2008	A	0903	193	white	white	110	125	3	3	2	2	1	1	13.0016	13.3823	1.12511	1.19488
CML340	CIMMYTMA_27972	34887	Semi-dent	Lowland	AF-2012-B-5903-76	Agua Fria	2012	B	5903	76	white	white	85	160	3	3	2	2	3	3	13.0542	12.4984	2.19569	1.7483
CML341	CIMMYTMA_27973	34886	Semi-dent	Lowland	AF-2008-A-0903-185	Agua Fria	2008	A	0903	185	white	white	85	120	3	4	1	2	2	3	11.7479	12.4467	1.78659	1.71577
CML343	CIMMYTMA_27975	35169	Semi-flint	Lowland	AF-2008-A-0903-201	Agua Fria	2008	A	0903	201	white	white	105	130	3	3	1	1	2	2	13.3913	13.7912	1.27146	1.30795
CML344	CIMMYTMA_27976	34884	Semi-flint	Lowland	AF-2013-A-0903-70	Agua Fria	2013	A	0903	70	white	white	170	260	5	4	2	2	2	2	12.7124	11.9044	1.40006	1.50842
CML345	CIMMYTMA_27977	142728	Flint	Lowland	AF-2008-A-0903-194	Agua Fria	2008	A	0903	194	white	white	190	280	5	5	2	2	2	2	13.0202	12.9853	1.55609	1.83105
CML346	CIMMYTMA_27978	136886	Flint	Lowland	AF-2012-A-0903-118	Agua Fria	2012	A	0903	118	white	white	170	215	5	5	2	2	1	1	12.8181	13.0485	0.823769	0.666981
CML347	CIMMYTMA_27979	142729	Semi-dent	Lowland	AF-2012-B-5903-79	Agua Fria	2012	B	5903	79	cream	cream	180	175	3.5	4	2	2	4	3	13.0331	13.6703	0.917595	0.871774
CML348	CIMMYTMA_27980	34578	Semi-flint	Lowland	AF-2008-A-0903-163	Agua Fria	2008	A	0903	163	cream	cream	65	100	3.5	4	1.5	2	4	4	11.6297	10.592	2.06109	2.12593
CML349	CIMMYTMA_20057	33600	Semi-dent	Highland	BA-2012-U-2903-50	El Batan	2012	U	2903	50	white	white	130	140	3.5	3	2	2	3	3	12.4616	12.5743	0.798284	0.648937
CML350	CIMMYTMA_27981	145888	Semi-flint	Highland	BA-2008-U-2903-9	El Batan	2008	U	2903	9	white	white	230	345	4.5	5	2	2	3	2	12.2477	10.6607	1.25456	1.34959
CML351	CIMMYTMA_20058	142731	Semi-flint	Highland	BA-2008-U-2903-10	El Batan	2008	U	2903	10	white	white	150	90	5	4.5	2	2	2	3	13.1219	12.1979	0.687445	0.855087
CML352	CIMMYTMA_20059	139975	Semi-flint	Highland	BA-2012-U-2903-52	El Batan	2012	U	2903	52	white	white	110	245	3	3	4.5	2	1	1	12.1274	11.6535	0.915154	1.1378
CML353	CIMMYTMA_20060	136891	Semi-flint	Highland	BA-2008-U-2903-11	El Batan	2008	U	2903	11	white	white	90	75	3	3	2	2	3	2	12.2558	12.8978	0.860482	0.921235
CML354	CIMMYTMA_20061	142732	Semi-dent	Highland	BA-2012-U-2903-53	El Batan	2012	U	2903	53	white	white	85	95	2	3	1	1.5	5	5	12.4549	11.4403	1.47017	1.66439
CML355	CIMMYTMA_20062	32482	Semi-dent	Highland	BA-2012-U-2903-54	El Batan	2012	U	2903	54	white	white	240	200	4	5	2	2	3	3	11.9116	11.7727	0.927572	1.1487
CML356	CIMMYTMA_20063	32850	Semi-dent	Highland	BA-2008-U-2903-14	El Batan	2008	U	2903	14	white	white	70	80	2.5	3	1	1	4	4	13.6255	13.322	1.49069	1.7225
CML357	CIMMYTMA_27982	136894	Flint	Subtropical/Mid-altitude	AF-2013-A-0903-47	Agua Fria	2013	A	0903	47	cream	cream	200	255	4	4	1.5	2	2	2	13.8965	13.7983	0.733314	1.08029
CML358	CIMMYTMA_27983	126818	Semi-dent	Subtropical/Mid-altitude	TL-2008-A-1903-138	Tlaltizapan	2008	A	1903	138	cream	cream	140	155	3	4	2	2	2	2	12.9505	13.0296	1.96543	2.23711
CML359	CIMMYTMA_27984	126819	Flint	Subtropical/Mid-altitude	NA	NA	NA	NA	NA	NA	cream	cream	150	210	3	3	2	2	3	2	14.1643	12.9416	1.03391	1.25323
CML360	CIMMYTMA_27985	126820	Flint	Subtropical/Mid-altitude	AF-2009-A-0903-22	Agua Fria	2009	A	0903	22	cream	cream	110	200	4	4	1.5	2	2	2	10.9498	11.6804	1.48235	0.933802
CML361	CIMMYTMA_27986	126821	Dent	Subtropical/Mid-altitude	AF-2009-A-0903-19	Agua Fria	2009	A	0903	19	cream	cream	100	170	3	3	1.5	1.5	3	3	13.0972	13.3919	1.24292	0.998826
CML362	CIMMYTMA_27987	126822	Flint	Subtropical/Mid-altitude	AF-2014-A-0903-58	Agua Fria	2014	A	0903	58	cream	cream	200	230	3	3.5	1	1	2	3	12.8926	12.4353	0.788194	0.883814
CML363	CIMMYTMA_27988	130798	Flint	Subtropical/Mid-altitude	TL-2012-B-6903-311	Tlaltizapan	2012	B	6903	311	cream	cream	250	300	5	5	1	2	3	2	13.9254	12.9958	0.988277	1.0398
CML364	CIMMYTMA_27989	130799	Flint	Subtropical/Mid-altitude	AF-2010-A-0903-14	Agua Fria	2010	A	0903	14	cream	cream	330	260	3.5	4	2	2	3	2	9.93561	11.512	1.06514	1.01478
CML365	CIMMYTMA_27990	130800	Flint	Subtropical/Mid-altitude	BA-2010-U-2903-185	El Batan	2010	U	2903	185	white	white	250	180	5	5	3	2	4	4	9.92198	9.82625	0.817991	1.05244
CML366	CIMMYTMA_27991	126826	Flint	Subtropical/Mid-altitude	TL-2010-B-6903-127	Tlaltizapan	2010	B	6903	127	white	white	225	145	5	5	3	3	3	3	9.96767	9.5037	1.23961	1.22604
CML367	CIMMYTMA_25385	34122	Flint	Subtropical/Mid-altitude	AF-2009-A-0903-46	Agua Fria	2009	A	0903	46	white	white	175	215	4	4	1	1.5	2	2	12.3619	12.0666	1.01133	1.13484
CML368	CIMMYTMA_25351	142733	Semi-dent	Subtropical/Mid-altitude	AF-2009-A-0903-44	Agua Fria	2009	A	0903	44	white	white	110	120	4	4	2	2	3	3	12.3839	12.4994	2.26371	2.11694
CML369	CIMMYTMA_25352	32072	Semi-dent	Subtropical/Mid-altitude	BA-2010-U-2903-168	El Batan	2010	U	2903	168	white	white	100	135	4	4	1.5	2	5	5	12.7891	12.8878	1.70968	1.71188
CML370	CIMMYTMA_25386	139979	Semi-dent	Subtropical/Mid-altitude	TL-2010-B-6903-128	Tlaltizapan	2010	B	6903	128	white	white	180	235	3	3.5	2	2	2	2	11.3874	11.3188	0.895506	1.23544
CML371	CIMMYTMA_25387	136898	Semi-dent	Subtropical/Mid-altitude	TL-2008-A-1903-102	Tlaltizapan	2008	A	1903	102	white	white	105	150	3.5	3.5	1.5	1	4	4	12.8083	13.5199	1.79407	1.95054
CML372	CIMMYTMA_25388	142735	Semi-flint	Subtropical/Mid-altitude	TL-2010-B-6903-129	Tlaltizapan	2010	B	6903	129	white	white	175	190	4	4	2	1	3	3	13.189	12.1309	1.47262	1.20192
CML373	CIMMYTMA_25389	33676	Dent	Subtropical/Mid-altitude	TL-2008-A-1903-81	Tlaltizapan	2008	A	1903	81	white	white	140	100	5	5	2	2	2	2	11.6022	11.2312	1.67498	1.53741
CML374	CIMMYTMA_25353	136900	Semi-dent	Subtropical/Mid-altitude	AF-2014-A-0903-70	Agua Fria	2014	A	0903	70	white	white	160	180	5	5	2	2	3	2	12.1149	12.8104	2.04231	2.30047
CML375	CIMMYTMA_25390	139981	Semi-dent	Subtropical/Mid-altitude	AF-2009-A-0903-34	Agua Fria	2009	A	0903	34	white	white	80	85	3	3	2	1.5	4	4	12.7077	13.9172	2.56392	2.72043
CML376	CIMMYTMA_25354	139982	Flint	Subtropical/Mid-altitude	TL-2008-A-1903-114	Tlaltizapan	2008	A	1903	114	white	white	250	400	3.5	5	4	4	2	2	12.3633	12.9855	1.0199	1.29841
CML377	CIMMYTMA_25355	139983	Semi-dent	Subtropical/Mid-altitude	TL-2011-A-1903-35	Tlaltizapan	2011	A	1903	35	white	white	140	175	4.5	4.5	2	2	3	3	12.0581	11.4184	2.57139	2.44259
CML378	CIMMYTMA_25356	145890	Semi-flint	Subtropical/Mid-altitude	TL-2012-B-6903-312	Tlaltizapan	2012	B	6903	312	white	white	300	265	3.5	3	2	2	1	1	12.3944	12.4133	1.07812	1.26952
CML379	CIMMYTMA_25391	134248	Flint	Subtropical/Mid-altitude	AF-2009-A-0903-15	Agua Fria	2009	A	0903	15	white	white	160	150	3	4	1	2	3	2	12.2001	11.7034	1.63988	1.35171
CML380	CIMMYTMA_25392	34577	Flint	Subtropical/Mid-altitude	AF-2009-A-0903-49	Agua Fria	2009	A	0903	49	white	white	145	85	2	2	1	1	3	2	12.0969	12.4435	1.70891	1.73969
CML381	CIMMYTMA_25393	109448	Semi-flint	Subtropical/Mid-altitude	AF-2009-A-0903-16	Agua Fria	2009	A	0903	16	white	white	160	150	4	4	1.5	1.5	2	2	13.7963	13.7018	2.21261	2.56911
CML382	CIMMYTMA_25357	122612	Semi-flint	Subtropical/Mid-altitude	AF-2010-A-0903-39	Agua Fria	2010	A	0903	39	white	white	90	135	3	3	1.5	1.5	3	3	12.7763	11.5748	1.69042	1.7064
CML383	CIMMYTMA_25358	122615	Flint	Subtropical/Mid-altitude	TL-2008-A-1903-35	Tlaltizapan	2008	A	1903	35	white	white	105	110	4	4	2	2	4	4	12.3403	13.3942	2.24868	2.50335
CML384	CIMMYTMA_25394	35255	Flint	Subtropical/Mid-altitude	TL-2008-A-1903-36	Tlaltizapan	2008	A	1903	36	white	white	145	165	3.5	3.5	2	2	3	3	11.3306	11.8242	2.66314	2.3376
CML385	CIMMYTMA_25395	32849	Flint	Subtropical/Mid-altitude	NA	NA	NA	NA	NA	NA	white	white	145	130	4	4	2	1.5	2	1	12.8051	12.6746	1.72983	1.29065
CML386	CIMMYTMA_25396	31729	Flint	Subtropical/Mid-altitude	TL-2010-B-6903-130	Tlaltizapan	2010	B	6903	130	white	white	145	140	3	3	2	2	3	3	10.8265	11.657	2.00055	1.76158
CML387	CIMMYTMA_25397	31825	Flint	Subtropical/Mid-altitude	AF-2008-A-0903-118	Agua Fria	2008	A	0903	118	white	white	120	300	4	4	2	2	2	2	13.1994	12.8384	1.09092	1.3437
CML388	CIMMYTMA_25359	33599	Flint	Subtropical/Mid-altitude	TL-2008-A-1903-38	Tlaltizapan	2008	A	1903	38	white	white	75	155	3	3	1	1	4	4	11.6515	12.5398	1.23113	1.16468
CML389	CIMMYTMA_25360	31853	Flint	Subtropical/Mid-altitude	TL-2008-A-1903-39	Tlaltizapan	2008	A	1903	39	white	white	85	125	4	4	1	1	4	3	13.3549	12.365	1.09141	1.00413
CML390	CIMMYTMA_27992	31859	Flint	Subtropical/Mid-altitude	TL-2015-B-6903-65	Tlaltizapan	2015	B	6903	65	white	white	210	200	3	4.5	2	2	5	4	11.4356	13.2204	1.38025	1.72238
CML391	CIMMYTMA_25398	30993	Flint	Subtropical/Mid-altitude	AF-2014-A-0903-74	Agua Fria	2014	A	0903	74	white	white	220	250	3.5	3.5	1.5	2	2	2	11.8184	11.9764	1.20531	1.19462
CML392	CIMMYTMA_25399	142742	Semi-flint	Subtropical/Mid-altitude	TL-2010-B-6903-132	Tlaltizapan	2010	B	6903	132	white	white	160	180	3	3	1	2	3	2	11.8615	12.0365	1.04431	1.19527
CML393	CIMMYTMA_27993	31829	Flint	Subtropical/Mid-altitude	AF-2010-A-0903-18	Agua Fria	2010	A	0903	18	white	white	120	125	3	3	1.5	1.5	5	4	13.4908	13.746	2.0772	2.18033
CML394	CIMMYTMA_27994	149444	Semi-flint	Subtropical/Mid-altitude	AF-2008-A-0903-19	Agua Fria	2008	A	0903	19	white	white	145	220	5	4	1	1	2	2	13.1507	12.903	1.10076	1.26369
CML395	CIMMYTMA_25400	34215	Semi-flint	Subtropical/Mid-altitude	AF-2011-A-0903-35	Agua Fria	2011	A	0903	35	white	white	105	110	3	3	1	1	5	4	13.1177	12.1579	2.08236	1.9019
CML396	CIMMYTMA_27995	126848	Dent	Lowland	AF-2008-A-0903-122	Agua Fria	2008	A	0903	122	white	white	105	135	3	3	2	2	2	2	13.8167	14.2693	2.51935	2.47542
CML397	CIMMYTMA_27996	154106	Semi-flint	Lowland	AF-2008-A-0903-123	Agua Fria	2008	A	0903	123	white	white	200	155	5	5	2	2	1	1	12.6358	13.4166	1.30763	1.04635
CML398	CIMMYTMA_27997	35099	Semi-flint	Lowland	AF-2008-A-0903-124	Agua Fria	2008	A	0903	124	white	white	80	140	3	3	2	2	3	3	13.5543	13.791	2.69784	2.20907
CML399	CIMMYTMA_27998	158202	Flint	Lowland	AF-2008-A-0903-125	Agua Fria	2008	A	0903	125	white	white	130	150	3	3	3	3	1	1	14.8904	13.0234	1.8201	1.78727
CML400	CIMMYTMA_27999	157759	Semi-flint	Lowland	AF-2008-A-0903-126	Agua Fria	2008	A	0903	126	white	white	190	180	3	3	1.5	2	2	2	13.6606	14.2499	0.651228	0.981163
CML401	CIMMYTMA_28000	35125	Flint	Lowland	AF-2008-A-0903-127	Agua Fria	2008	A	0903	127	white	white	180	300	3	3	2	1.5	1	1	12.1609	13.1462	0.912186	0.9088
CML402	CIMMYTMA_28001	145902	Flint	Lowland	AF-2008-A-0903-128	Agua Fria	2008	A	0903	128	white	white	180	140	3	3	2	2	2	1	12.3986	11.8067	0.861334	0.698342
CML403	CIMMYTMA_28002	34883	Flint	Lowland	AF-2008-A-0903-129	Agua Fria	2008	A	0903	129	white	white	230	110	3.5	3.5	2	2	1	1	13.6467	13.981	1.9529	1.62411
CML404	CIMMYTMA_28003	34882	Flint	Lowland	AF-2008-A-0903-130	Agua Fria	2008	A	0903	130	white	white	390	360	4.5	4.5	2	2	1	1	11.1813	10.4277	0.755965	0.77071
CML405	CIMMYTMA_28004	34881	Flint	Lowland	AF-2008-A-0903-131	Agua Fria	2008	A	0903	131	white	white	150	150	3	3.5	2	2	3	3	11.1368	11.0873	1.65338	1.76206
CML406	CIMMYTMA_28005	126855	Semi-flint	Lowland	AF-2008-A-0903-132	Agua Fria	2008	A	0903	132	white	white	210	350	4.5	4.5	3	3	2	2	11.2232	11.1463	1.29025	1.38651
CML407	CIMMYTMA_28006	35186	Flint	Lowland	TL-2010-B-6903-133	Tlaltizapan	2010	B	6903	133	white	white	90	75	2	2	1	1	2	2	11.1924	11.8867	2.35965	2.49428
CML408	CIMMYTMA_28007	35224	Semi-flint	Lowland	AF-2008-A-0903-237	Agua Fria	2008	A	0903	237	cream	cream	110	145	3.5	3.5	2	2	1	1	12.3303	12.5964	0.477807	0.496638
CML409	CIMMYTMA_28008	151095	Semi-flint	Lowland	AF-2011-A-0903-36	Agua Fria	2011	A	0903	36	cream	cream	90	140	3.5	3.5	1.5	1.5	1	1	12.9104	13.3425	0.529849	0.483183
CML410	CIMMYTMA_28009	35097	Flint	Lowland	AF-2009-A-0903-6	Agua Fria	2009	A	0903	6	cream	cream	150	185	3	3	1	1.5	1	1	14.7856	15.3938	1.72266	1.44166
CML411	CIMMYTMA_28010	151097	Dent	Lowland	TL-2010-B-6903-134	Tlaltizapan	2010	B	6903	134	cream	cream	90	75	3	3	1	1	4	3	12.3231	12.163	1.24152	1.28124
CML412	CIMMYTMA_28011	149456	Semi-dent	Lowland	AF-2008-A-0903-238	Agua Fria	2008	A	0903	238	cream	cream	115	110	3	3.5	1	1	3	2	12.6217	11.6263	2.29177	1.17761
CML413	CIMMYTMA_28012	35215	Semi-flint	Lowland	AF-2008-A-0903-239	Agua Fria	2008	A	0903	239	cream	cream	120	120	4	4	2	2	1	1	13.5471	13.2082	0.591205	0.698495
CML414	CIMMYTMA_28013	152773	Semi-flint	Lowland	AF-2008-A-0903-240	Agua Fria	2008	A	0903	240	cream	cream	145	190	5	4	3	3	1	1	12.7596	13.3774	0.469492	0.517845
CML415	CIMMYTMA_28014	156843	Semi-dent	Lowland	AF-2008-A-0903-256	Agua Fria	2008	A	0903	256	cream	cream	110	155	3	3	1	1	1	1	12.2311	11.7525	0.768358	0.694399
CML416	CIMMYTMA_28015	35208	Semi-flint	Lowland	AF-2011-A-0903-4	Agua Fria	2011	A	0903	4	white	white	150	190	4	4	2	2	2	2	10.581	11.4001	1.8354	1.72512
CML417	CIMMYTMA_28016	152775	Dent	Lowland	AF-2013-A-0903-41	Agua Fria	2013	A	0903	41	white	white	145	75	4.5	4	3	2	2	2	12.7746	13.0624	1.46846	1.4951
CML418	CIMMYTMA_28017	33645	Flint	Lowland	TL-2010-B-6903-135	Tlaltizapan	2010	B	6903	135	white	white	130	150	3	3	1	1	5	5	11.2219	11.385	1.88934	1.75556
CML419	CIMMYTMA_28018	34880	Semi-flint	Lowland	TL-2010-B-6903-136	Tlaltizapan	2010	B	6903	136	white	white	200	285	3.5	3.5	5	5	3	3	13.3654	14.4732	1.35515	1.28543
CML420	CIMMYTMA_28019	34879	Flint	Lowland	TL-2010-B-6903-137	Tlaltizapan	2010	B	6903	137	white	white	185	265	5	5	2	2	2	2	12.5889	12.1603	1.01195	0.954856
CML421	CIMMYTMA_28020	35171	Semi-flint	Lowland	TL-2010-B-6903-138	Tlaltizapan	2010	B	6903	138	cream	cream	185	220	3	3	1	1	1	1	12.4577	12.0118	0.745151	1.09582
CML422	CIMMYTMA_28021	35093	Semi-flint	Lowland	TL-2007-A-1903-210	Tlaltizapan	2007	A	1903	210	cream	cream	225	220	4	4	1.5	2	1	1	12.5877	12.0482	0.921657	0.710547
CML423	CIMMYTMA_28022	35149	Flint	Lowland	AF-2011-A-0903-5	Agua Fria	2011	A	0903	5	cream	cream	100	135	4.5	4.5	2	2	3	3	11.6662	11.1726	1.2954	2.73583
CML424	CIMMYTMA_28023	35094	Flint	Lowland	AF-2008-A-0903-312	Agua Fria	2008	A	0903	312	cream	cream	270	355	3	4.5	1.5	2	3	3	11.4553	12.3981	0.794501	0.774997
CML425	CIMMYTMA_28024	145918	Flint	Lowland	AF-2008-A-0903-313	Agua Fria	2008	A	0903	313	cream	cream	115	160	3	3	1	1	4	4	11.5009	11.5515	1.54019	1.39005
CML426	CIMMYTMA_28025	33539	Flint	Lowland	AF-2008-A-0903-314	Agua Fria	2008	A	0903	314	cream	cream	165	140	5	4	2	2	4	4	10.858	12.2748	1.50928	1.31833
CML427	CIMMYTMA_28026	130847	Flint	Lowland	AF-2008-A-0903-315	Agua Fria	2008	A	0903	315	cream	cream	515	380	4.5	4.5	3.5	3	2	2	12.3441	12.0605	0.403916	0.914101
CML428	CIMMYTMA_28027	134283	Flint	Lowland	TL-2007-A-1903-321	Tlaltizapan	2007	A	1903	321	cream	cream	210	200	4.5	4.5	2	2	2	2	13.7692	13.5599	1.37081	0.868576
CML429	CIMMYTMA_28028	33538	Flint	Lowland	AF-2008-A-0903-317	Agua Fria	2008	A	0903	317	cream	cream	510	390	5	5	5	5	2	2	12.0128	12.094	0.733388	1.67284
CML430	CIMMYTMA_28029	34878	Flint	Lowland	AF-2008-A-0903-36	Agua Fria	2008	A	0903	36	cream	cream	160	135	4.5	5	2	2	1	1	11.8555	12.4567	0.614929	0.517071
CML431	CIMMYTMA_28030	34877	Flint	Lowland	AF-2008-A-0903-257	Agua Fria	2008	A	0903	257	cream	cream	180	170	4	4	1.5	2	2	2	11.6712	11.5474	0.663665	0.542175
CML432	CIMMYTMA_28031	142769	Semi-flint	Lowland	AF-2013-A-0903-58	Agua Fria	2013	A	0903	58	cream	cream	320	300	5	5	2	2	2	2	10.4743	11.7571	0.958383	0.870554
CML433	CIMMYTMA_28032	34876	Flint	Lowland	AF-2011-A-0903-37	Agua Fria	2011	A	0903	37	cream	cream	470	450	4	4	3	3	2	3	12.0476	11.4028	1.16641	1.36236
CML434	CIMMYTMA_28033	134287	Flint	Subtropical/Mid-altitude	TL-2007-A-1903-220	Tlaltizapan	2007	A	1903	220	cream	cream	120	200	4.5	4.5	2	2	2	2	13.7261	13.9804	1.575	1.31794
CML435	CIMMYTMA_28034	140019	Semi-flint	Subtropical/Mid-altitude	TL-2011-A-1903-4	Tlaltizapan	2011	A	1903	4	cream	cream	95	145	3	3.5	1	1	3	2	12.1369	12.1306	0.870307	1.14344
CML436	CIMMYTMA_28035	140020	Flint	Subtropical/Mid-altitude	AF-2009-A-0903-50	Agua Fria	2009	A	0903	50	cream	cream	130	145	3	3	1.5	1.5	2	2	12.1179	12.2473	1.84314	1.56446
CML437	CIMMYTMA_28036	140021	Flint	Subtropical/Mid-altitude	TL-2007-A-1903-222	Tlaltizapan	2007	A	1903	222	cream	cream	130	150	4	4	2	2	1	1	13.0116	12.6333	1.39364	1.36864
CML438	CIMMYTMA_28037	145919	Flint	Subtropical/Mid-altitude	AF-2010-A-0903-19	Agua Fria	2010	A	0903	19	cream	cream	290	280	4	4	1.5	1.5	1	1	12.1255	12.5347	1.0059	0.756162
CML439	CIMMYTMA_28038	142771	Semi-dent	Subtropical/Mid-altitude	TL-2012-B-6903-315	Tlaltizapan	2012	B	6903	315	cream	cream	145	200	3	3	1	2	1	1	13.1527	12.2741	1.01421	0.906118
CML440	CIMMYTMA_28039	33903	Semi-flint	Subtropical/Mid-altitude	AF-2011-A-0903-6	Agua Fria	2011	A	0903	6	white	white	290	345	4	4	2.5	2	2	2	12.4725	12.7471	1.34128	1.34625
CML441	CIMMYTMA_28040	31740	Semi-flint	Subtropical/Mid-altitude	BA-2012-U-2903-55	El Batan	2012	U	2903	55	white	white	210	190	4	4	1.5	1.5	2	2	12.857	13.0839	1.31271	1.3941
CML442	CIMMYTMA_28041	34875	Dent	Subtropical/Mid-altitude	TL-2010-B-6903-139	Tlaltizapan	2010	B	6903	139	white	white	75	80	4	4	1	1.5	5	5	11.5486	12.4287	3.59751	3.37014
CML444	CIMMYTMA_28043	34575	Semi-dent	Subtropical/Mid-altitude	TL-2010-B-6903-140	Tlaltizapan	2010	B	6903	140	white	white	200	245	4	4	2	1	2	2	9.79494	10.5261	1.96649	1.46181
CML445	CIMMYTMA_28044	33905	Semi-dent	Subtropical/Mid-altitude	TL-2010-B-6903-141	Tlaltizapan	2010	B	6903	141	white	white	450	260	4.5	4.5	5	5	2	2	11.5771	11.759	1.62595	1.67228
CML446	CIMMYTMA_28045	30995	Dent	Lowland	AF-2008-A-0903-135	Agua Fria	2008	A	0903	135	white	white	190	175	4.5	4	2	2	1	1	13.886	13.811	1.08353	0.643098
CML447	CIMMYTMA_28046	35139	Semi-dent	Lowland	AF-2008-A-0903-136	Agua Fria	2008	A	0903	136	white	white	170	325	4.5	4	3	3	1	1	11.0734	12.008	0.774983	0.732341
CML448	CIMMYTMA_28047	35092	Dent	Lowland	AF-2008-A-0903-137	Agua Fria	2008	A	0903	137	white	white	250	275	5	5	1.5	2	2	2	9.37317	9.16073	2.50654	2.45024
CML449	CIMMYTMA_28048	35091	Flint	Lowland	AF-2012-A-0903-107	Agua Fria	2012	A	0903	107	white	white	175	180	4	4	1	1	2	1	11.444	14.1563	0.910454	0.938769
CML450	CIMMYTMA_28049	34874	Semi-flint	Lowland	AF-2008-A-0903-138	Agua Fria	2008	A	0903	138	white	white	215	170	3	3	2	2	1	1	15.0359	14.4019	0.76726	0.976928
CML451	CIMMYTMA_28050	35214	Semi-flint	Lowland	AF-2008-A-0903-272	Agua Fria	2008	A	0903	272	cream	cream	140	220	3	4	2	2	1	1	13.8129	13.3166	0.831715	0.864228
CML452	CIMMYTMA_28051	34873	Semi-dent	Lowland	AF-2008-A-0903-37	Agua Fria	2008	A	0903	37	cream	cream	150	150	5	4	1	2	2	2	13.0999	13.071	0.631079	0.664776
CML453	CIMMYTMA_28052	35089	Semi-dent	Lowland	AF-2012-B-5903-81	Agua Fria	2012	B	5903	81	cream	cream	215	205	3	4	2	2	2	2	12.7355	12.3888	2.65513	2.19245
CML454	CIMMYTMA_28053	34872	Flint	Lowland	TL-2010-B-6903-142	Tlaltizapan	2010	B	6903	142	cream	cream	165	210	5	4	1	1	3	3	10.5913	10.1434	1.10176	1.01679
CML455	CIMMYTMA_28054	121651	Semi-dent	Highland	BA-2008-U-2903-15	El Batan	2008	U	2903	15	white	white	110	110	3	4	2	1	2	2	12.3995	12.8413	1.09432	1.02954
CML456	CIMMYTMA_28055	31875	Semi-dent	Highland	BA-2010-U-2903-186	El Batan	2010	U	2903	186	white	white	90	105	3	3	3	2	2	2	11.784	11.4358	1.05149	0.957615
CML457	CIMMYTMA_28056	32010	Dent	Highland	AF-2008-A-0903-175	Agua Fria	2008	A	0903	175	white	white	145	170	3	3	2	2	4	4	11.6818	11.7973	1.62859	1.66721
CML458	CIMMYTMA_28057	32008	Semi-dent	Highland	BA-2012-U-2903-56	El Batan	2012	U	2903	56	white	white	165	390	5	4	2	2	2	2	9.59583	9.9952	0.76524	0.691742
CML459	CIMMYTMA_28058	32009	Semi-dent	Highland	BA-2012-U-2903-57	El Batan	2012	U	2903	57	white	white	110	115	3	3	1	1	3	3	12.1439	12.5886	1.38074	1.52416
CML460	CIMMYTMA_28059	31970	Semi-dent	Highland	BA-2011-U-2903-72	El Batan	2011	U	2903	72	cream	cream	95	95	5	4.5	1	1	5	5	12.7223	13.1165	1.43181	1.73367
CML461	CIMMYTMA_28060	31969	Dent	Highland	BA-2010-U-2903-145	El Batan	2010	U	2903	145	cream	cream	120	150	5	4	1.5	1.5	5	5	11.7797	11.379	1.10712	0.90605
CML462	CIMMYTMA_28061	31968	Semi-dent	Highland	BA-2010-U-2903-146	El Batan	2010	U	2903	146	cream	cream	120	90	4.5	4	2	2	5	5	12.501	11.167	1.07969	1.14264
CML463	CIMMYTMA_28062	31992	Semi-dent	Subtropical/Mid-altitude	AF-2008-A-0903-186	Agua Fria	2008	A	0903	186	white	white	390	250	3	4	3	3	1	1	10.9399	10.9443	1.4558	1.74446
CML464	CIMMYTMA_28063	31991	Semi-dent	Subtropical/Mid-altitude	BA-2008-U-2903-18	El Batan	2008	U	2903	18	white	white	140	125	3	3	1	1	3	3	12.5791	11.3363	1.62245	1.3659
CML465	CIMMYTMA_28064	147755	Semi-flint	Lowland	AF-2008-A-0903-259	Agua Fria	2008	A	0903	259	cream	cream	240	460	5	5	1	3	1	1	12.2949	11.8893	0.423429	0.483441
CML466	CIMMYTMA_28065	137568	Dent	Lowland	AF-2011-A-0903-40	Agua Fria	2011	A	0903	40	cream	cream	240	200	4.5	4.5	3	3	3	3	11.2192	11.3046	0.878231	0.805563
CML467	CIMMYTMA_28066	137577	Flint	Lowland	TL-2010-B-6903-144	Tlaltizapan	2010	B	6903	144	cream	cream	195	255	4	4	3	2	2	1	12.1692	11.883	0.787447	0.948242
CML468	CIMMYTMA_28067	130876	Semi-dent	Lowland	AF-2009-A-0903-51	Agua Fria	2009	A	0903	51	cream	cream	195	280	5	5	2	2	1	1	12.0114	13.1123	0.5728	0.474933
CML469	CIMMYTMA_28068	142788	Semi-dent	Lowland	AF-2008-A-0903-261	Agua Fria	2008	A	0903	261	cream	cream	110	170	3.5	3.5	1.5	2	4	4	12.5369	13.4822	1.3265	1.24703
CML471	CIMMYTMA_28070	121661	Flint	Lowland	TL-2010-B-6903-145	Tlaltizapan	2010	B	6903	145	cream	cream	320	260	5	5	3	3	3	3	10.4177	12.5863	0.632865	0.5922
CML472	CIMMYTMA_28071	121662	Dent	Lowland	TL-2010-B-6903-146	Tlaltizapan	2010	B	6903	146	cream	cream	150	160	4	4	2	2	3	3	13.4697	12.7446	1.41982	1.36828
CML473	CIMMYTMA_28072	121663	Semi-dent	Lowland	AF-2009-A-0903-9	Agua Fria	2009	A	0903	9	cream	cream	325	325	3.5	5	1.5	2	2	2	10.2991	11.4949	0.866557	0.757234
CML474	CIMMYTMA_28073	91468	Semi-dent	Lowland	TL-2012-B-6903-318	Tlaltizapan	2012	B	6903	318	cream	cream	70	190	3.5	3.5	2	2	3	3	12.1836	11.3128	0.9166	0.847628
CML475	CIMMYTMA_28074	115975	Dent	Lowland	AF-2009-A-0903-11	Agua Fria	2009	A	0903	11	cream	cream	140	280	3	4	3	3	2	2	11.2864	10.957	1.19694	1.19978
CML476	CIMMYTMA_28075	130878	Dent	Lowland	TL-2012-B-6903-319	Tlaltizapan	2012	B	6903	319	white	white	130	160	2	2	1	1	2	2	12.6537	12.3463	1.38089	1.86997
CML477	CIMMYTMA_28076	91471	Dent	Lowland	TL-2011-A-1903-40	Tlaltizapan	2011	A	1903	40	white	white	155	100	4	4	2	2	2	2	14.3117	13.7548	1.65688	1.50056
CML478	CIMMYTMA_28077	34871	Flint	Lowland	NA	NA	NA	NA	NA	NA	white	white	145	200	4	4	2	2	1	1	13.3503	13.5229	1.96599	1.72527
CML479	CIMMYTMA_28078	155368	Flint	Lowland	TL-2006-B-6903-230	Tlaltizapan	2006	B	6903	230	cream	cream	65	170	3.5	4	2	2	1	1	14.1856	13.7292	0.665688	0.617108
CML480	CIMMYTMA_28079	155369	Flint	Lowland	AF-2008-A-0903-41	Agua Fria	2008	A	0903	41	cream	cream	130	205	3	3	1	2	1	1	13.8896	13.4262	0.723875	0.651212
CML481	CIMMYTMA_28080	145934	Flint	Lowland	AF-2008-A-0903-42	Agua Fria	2008	A	0903	42	cream	cream	470	285	4.5	5	2	2	2	2	11.2614	11.8927	0.816292	1.23333
CML482	CIMMYTMA_28081	134317	Semi-dent	Lowland	AF-2008-A-0903-23	Agua Fria	2008	A	0903	23	white	white	240	240	4.5	4.5	2	3	2	1	11.6503	12.968	1.49778	1.41887
CML483	CIMMYTMA_28082	31979	Dent	Subtropical/Mid-altitude	NA	NA	NA	NA	NA	NA	white	white	145	175	4	4	2	2	3	3	12.8312	14.2662	2.36888	2.36553
CML484	CIMMYTMA_28083	75285	Semi-dent	Subtropical/Mid-altitude	TL-2008-A-1903-21	Tlaltizapan	2008	A	1903	21	white	white	125	140	3	3.5	1	1	4	4	11.9017	12.5556	2.16216	2.26622
CML485	CIMMYTMA_28084	147758	Semi-flint	Subtropical/Mid-altitude	TL-2007-A-1903-239	Tlaltizapan	2007	A	1903	239	white	white	135	115	4.5	4.5	2	1	2	2	13.4211	13.1733	1.65389	1.47876
CML486	CIMMYTMA_28085	152782	Semi-dent	Subtropical/Mid-altitude	TL-2015-A-1903-130	Tlaltizapan	2015	A	1903	130	cream	cream	170	175	5	5	1	2	4	4	12.3407	12.1632	1.10341	1.15778
CML487	CIMMYTMA_28086	115984	Flint	Subtropical/Mid-altitude	TL-2015-B-6903-68	Tlaltizapan	2015	B	6903	68	cream	cream	155	200	2	5	4	2	2	2	13.0877	13.367	0.753019	0.814362
CML488	CIMMYTMA_28087	31717	Semi-flint	Subtropical/Mid-altitude	TL-2012-B-6903-320	Tlaltizapan	2012	B	6903	320	white	white	85	100	5	4	2	2	2	2	13.3975	13.6476	1.9838	2.28543
CML489	CIMMYTMA_28088	30994	Semi-flint	Subtropical/Mid-altitude	TL-2012-B-6903-321	Tlaltizapan	2012	B	6903	321	white	white	225	225	4	4	2	2	2	2	13.6147	14.3924	1.98478	1.87543
CML490	CIMMYTMA_28089	81690	Flint	Lowland	TL-2007-A-1903-242	Tlaltizapan	2007	A	1903	242	white	white	250	240	4	4	2	2	2	1	11.3888	12.4545	1.62562	0.980288
CML491	CIMMYTMA_28090	34350	Flint	Lowland	TL-2007-A-1903-243	Tlaltizapan	2007	A	1903	243	white	white	145	110	3	3	1	1	2	2	11.3625	11.8471	1.31259	1.31624
CML492	CIMMYTMA_28091	34870	Flint	Lowland	TL-2010-B-6903-148	Tlaltizapan	2010	B	6903	148	white	white	230	220	4.5	4.5	2	2	2	2	11.6591	11.5933	0.839666	0.77602
CML493	CIMMYTMA_28092	34869	Semi-dent	Lowland	AF-2008-A-0903-43	Agua Fria	2008	A	0903	43	cream	cream	185	155	3	4	1	1	1	1	14.6783	13.3825	0.732063	0.797618
CML494	CIMMYTMA_28093	34868	Dent	Lowland	AF-2008-A-0903-26	Agua Fria	2008	A	0903	26	white	white	90	95	4	4	3	2	3	3	10.8443	11.1081	2.06367	1.66482
CML495	CIMMYTMA_28094	34867	Flint	Lowland	TL-2012-A-1903-537	Tlaltizapan	2012	A	1903	537	white	white	190	230	4	4	2	2	3	3	12.9809	12.1011	1.76831	2.34201
CML496	CIMMYTMA_28095	34866	Semi-flint	Lowland	AF-2008-A-0903-44	Agua Fria	2008	A	0903	44	cream	cream	245	300	5	5	2	2	1	1	12.0301	13.1023	0.714747	0.78438
CML497	CIMMYTMA_28096	34865	Flint	Lowland	AF-2008-A-0903-45	Agua Fria	2008	A	0903	45	cream	cream	120	160	3	4	1	1	3	3	14.1905	14.1284	1.06437	0.657268
CML498	CIMMYTMA_28097	142798	Flint	Lowland	TL-2010-B-6903-149	Tlaltizapan	2010	B	6903	149	white	white	185	180	3	4	2	2	1	1	12.7443	12.7503	1.37756	1.09636
CML499	CIMMYTMA_28098	159105	Semi-dent	Lowland	AF-2008-A-0903-196	Agua Fria	2008	A	0903	196	white	white	170	160	3	3	3	3	3	3	11.0491	12.1838	2.71126	2.26983
CML500	CIMMYTMA_28099	154119	Semi-dent	Lowland	AF-2008-A-0903-197	Agua Fria	2008	A	0903	197	white	white	225	185	4.5	4.5	2	2	1	1	11.0463	11.769	0.915647	1.25961
CML501	CIMMYTMA_28100	156085	Semi-flint	Lowland	TL-2010-B-6903-150	Tlaltizapan	2010	B	6903	150	cream	cream	100	125	3	3	1	1	2	2	12.6618	13.3372	2.34649	2.21901
CML502	CIMMYTMA_28101	151114	Dent	Lowland	AF-2008-A-0903-203	Agua Fria	2008	A	0903	203	white	white	150	125	4.5	4.5	1.5	1.5	3	3	11.0347	10.9881	2.81119	2.6992
CML503	CIMMYTMA_28102	142802	Flint	Lowland	TL-2012-A-1903-181	Tlaltizapan	2012	A	1903	181	white	white	210	160	4	4.5	1.5	1.5	4	4	12.6919	12.5291	1.8342	2.03011
CML504	CIMMYTMA_28103	158204	0	Subtropical/Mid-altitude	TL-2010-B-6903-151	Tlaltizapan	2010	B	6903	151	white	white	240	240	3	4	2	2	1	1	12.0818	12.3456	1.07147	1.12065
CML505	CIMMYTMA_28104	145941	0	Subtropical/Mid-altitude	AF-2008-A-0903-205	Agua Fria	2008	A	0903	205	white	white	118	250	4	4	2.5	2.5	1	1	12.5569	11.7611	0.971113	1.49916
CML506	CIMMYTMA_28105	142804	0	Subtropical/Mid-altitude	AF-2011-A-0903-8	Agua Fria	2011	A	0903	8	white	white	125	215	3	4.5	1.5	2	1	1	12.7223	12.7699	1.55924	1.46996
CML507	CIMMYTMA_28106	136983	0	Subtropical/Mid-altitude	AF-2008-A-0903-188	Agua Fria	2008	A	0903	188	white	white	140	280	4.5	4.5	2	2	4	4	12.6693	12.9304	1.70816	1.53002
CML508	CIMMYTMA_28107	158917	0	Subtropical/Mid-altitude	AF-2008-A-0903-189	Agua Fria	2008	A	0903	189	white	white	170	150	5	5	2	2	1	1	12.5605	12.6192	1.79549	2.29696
CML509	CIMMYTMA_28108	151117	0	Subtropical/Mid-altitude	AF-2011-A-0903-9	Agua Fria	2011	A	0903	9	white	white	130	260	4.5	4.5	2	2	5	5	12.349	13.2344	1.76729	1.80118
CML510	CIMMYTMA_28109	154123	0	Subtropical/Mid-altitude	AF-2008-A-0903-207	Agua Fria	2008	A	0903	207	white	white	150	190	4.5	4.5	2	2	1	2	13.0723	13.0242	0.708636	0.57956
CML511	CIMMYTMA_28110	121687	0	Subtropical/Mid-altitude	TL-2010-B-6903-153	Tlaltizapan	2010	B	6903	153	white	white	125	190	3	3	2	2	2	1	12.137	12.2724	1.8941	1.74366
CML512	CIMMYTMA_30070	157765	Semi-dent	Subtropical/Mid-altitude	TL-2011-B-6903-163	Tlaltizapan	2011	B	6903	163	white	white	255	190	3	4	5	5	2	2	11.8358	12.8044	1.25962	0.996621
CML513	CIMMYTMA_30071	159519	Semi-dent	Subtropical/Mid-altitude	TL-2012-B-6903-324	Tlaltizapan	2012	B	6903	324	white	white	245	260	3	3	2	2	1	1	13.4929	13.2464	1.34878	1.18698
CML514	CIMMYTMA_30072	159520	Dent	Subtropical/Mid-altitude	TL-2011-B-6903-165	Tlaltizapan	2011	B	6903	165	white	white	255	360	4	4	3	3	2	2	11.5368	11.8603	1.02543	1.15332
CML515	CIMMYTMA_30073	159521	Semi-dent	Lowland	AF-2013-A-0903-44	Agua Fria	2013	A	0903	44	white	white	200	205	3	3	2	2	1	1	11.9032	12.3004	1.27013	1.12941
CML516	CIMMYTMA_30074	159522	Semi-dent	Lowland	AF-2012-A-0903-100	Agua Fria	2012	A	0903	100	white	white	85	125	3	3	2	2	2	3	11.3512	11.1835	2.03366	1.88455
CML517	CIMMYTMA_30075	159523	Semi-flint	Subtropical/Mid-altitude	TL-2011-B-6903-166	Tlaltizapan	2011	B	6903	166	white	white	110	155	4.5	4.5	2	2	2	3	12.9065	13.0815	2.48754	1.98665
CML518	CIMMYTMA_30076	159524	Dent	Subtropical/Mid-altitude	TL-2011-B-6903-167	Tlaltizapan	2011	B	6903	167	white	white	215	230	4.5	4.5	3	3	2	2	11.8795	11.9986	1.35232	1.50669
CML519	CIMMYTMA_30077	159525	Flint	Subtropical/Mid-altitude	HA0967-8	HA0967	8	NA	NA	NA	white	white	170	150	4.5	4.5	3	3	3	2	11.4264	11.5802	1.92735	1.48981
CML520	CIMMYTMA_30078	159526	Flint	Subtropical/Mid-altitude	TL-2012-B-6903-325	Tlaltizapan	2012	B	6903	325	white	white	290	295	3	4	2	2	2	2	11.6064	11.6885	1.52071	1.63797
CML521	CIMMYTMA_30079	159527	Semi-flint	Subtropical/Mid-altitude	TL-2012-B-6903-326	Tlaltizapan	2012	B	6903	326	white	white	80	110	3	3	1	1	4	4	11.4942	12.4496	2.16	2.20687
CML522	CIMMYTMA_30080	159528	Semi-dent	Subtropical/Mid-altitude	TL-2011-B-6903-171	Tlaltizapan	2011	B	6903	171	white	white	215	125	3	4	2	2	2	2	11.1469	10.9058	2.54287	1.94349
CML523	CIMMYTMA_30081	159529	Semi-dent	Subtropical/Mid-altitude	AF-2014-A-0903-91	Agua Fria	2014	A	0903	91	white	white	200	200	5	5	1	1	2	2	11.3364	11.3482	2.13084	1.82383
CML524	CIMMYTMA_29744	159530	Semi-flint	Highland	BA-2011-U-2903-68	El Batan	2011	U	2903	68	white	white	65	75	0	0	1	1	5	5	12.9146	12.23	2.97048	2.86116
CML525	CIMMYTMA_29745	159531	Semi-dent	Highland	BA-2010-U-2903-148	El Batan	2010	U	2903	148	white	white	145	135	3	3	2	2	4	4	12.0982	12.1492	1.42286	1.51066
CML526	CIMMYTMA_29746	159532	Semi-dent	Highland	BA-2010-U-2903-149	El Batan	2010	U	2903	149	white	white	185	180	4	4.5	2	2	3	3	13.4185	13.1103	1.35632	1.25327
CML527	CIMMYTMA_29747	159533	Semi-dent	Highland	BA-2010-U-2903-150	El Batan	2010	U	2903	150	white	white	220	145	4.5	4.5	2	2	4	4	12.6052	13.1517	1.37577	1.29753
CML528	CIMMYTMA_29748	159534	Semi-flint	Highland	BA-2010-U-2903-151	El Batan	2010	U	2903	151	white	white	60	75	0.5	0.5	1	1	5	5	12.9921	13.0741	2.93824	3.17742
CML530	CIMMYTMA_29750	159536	Flint	Lowland	PM-2006-B-40-77	Palmira	2006	B	40	77	white	white	210	160	4	4	2	2	3	2	11.8738	11.3588	2.06147	2.18577
CML531	CIMMYTMA_29751	159537	Semi-flint	Lowland	PM-2007-A-17-1	Palmira	2007	A	17	1	white	white	240	225	4	4	2	3	2	2	11.681	11.3806	1.94859	2.27753
CML532	CIMMYTMA_29752	159538	Semi-flint	Lowland	PM-2007-A-17-2	Palmira	2007	A	17	2	white	white	100	130	4	4	2	2	1	1	13.6404	13.3514	1.84855	2.18619
CML533	CIMMYTMA_29753	159539	Semi-flint	Lowland	PM-2007-A-16-5	Palmira	2007	A	16	5	cream	cream	440	340	4	4	3	3	1	1	12.5686	11.5977	0.681054	1.107
CML534	CIMMYTMA_29754	159540	Semi-flint	Lowland	PM-2007-A-17-6	Palmira	2007	A	17	6	cream	cream	170	180	5	5	4	4	2	2	11.4711	12.0264	1.10954	1.3084
CML535	CIMMYTMA_29755	159541	Semi-flint	Lowland	PM-2007-A-16-8	Palmira	2007	A	16	8	cream	cream	170	155	3	3	2	2	2	1	10.5237	11.8801	1.22359	1.31754
CML536	CIMMYTMA_29813	159542	Semi-flint	Subtropical/Mid-altitude	HA-2009-U-175-1	HA	2009	U	175	1	white	white	300	135	5	5	1	2	1	1	12.0404	11.5753	1.33001	1.23549
CML537	CIMMYTMA_29814	159543	Semi-flint	Subtropical/Mid-altitude	HA-2009-U-175-2	HA	2009	U	175	2	white	white	160	125	4	4	2	2	1	1	12.5698	13.4103	0.695751	0.61233
CML538	CIMMYTMA_29815	159544	Semi-dent	Subtropical/Mid-altitude	HA-2009-U-175-3	HA	2009	U	175	3	white	white	155	160	5	5	1	1	1	1	11.2735	11.6511	1.24106	1.08366

## Sheet: Table S3
Table S3 The information and phenotype of 764 maize tropical landrace populations.
Bank accession number	CIMMYT GID	AccID	Grain Type	Country	Name	Origin	Site	Year	Cycle	Experiment	Plot	PEV	Color	Shape	Pericarp
CIMMYTMA-BANK-014031	254950	CIMMYTMA_16111	Dent	Mexico	CHIH 281	TL-2016-A-1903-434	Tlaltizapan	2016	A	1903	434	140	2	2.5	1.5
CIMMYTMA-BANK-005102	246904	CIMMYTMA_5102	Flint	Brazil	BRAZ 2414	TL-2016-A-1903-189	Tlaltizapan	2016	A	1903	189	220	1	3.5	2
CIMMYTMA-BANK-005316	16282	CIMMYTMA_5316	Flint	Guatemala	GUAT 827	TL-2016-A-1903-196	Tlaltizapan	2016	A	1903	196	200	1	3	2.5
CIMMYTMA-BANK-027980	295117	CIMMYTMA_30394	Flint	Benin	TZm 132	TL-2016-A-1903-843	Tlaltizapan	2016	A	1903	843	260	1	3	2
CIMMYTMA-BANK-002827	245276	CIMMYTMA_2827	Flint	Brazil	BRAZ 2804	CE-2016-A-2909-151	Celaya	2016	A	2909	151	320	2	3.5	3.5
CIMMYTMA-BANK-000373	3091	CIMMYTMA_373	Flint	Mexico	SONO 56	TL-2016-A-1903-11	Tlaltizapan	2016	A	1903	11	280	2	3.5	2
CIMMYTMA-BANK-002831	245278	CIMMYTMA_2831	Flint	Brazil	BRAZ 2808	TL-2016-A-1903-111	Tlaltizapan	2016	A	1903	111	480	2	3.5	2.5
CIMMYTMA-BANK-002852	245294	CIMMYTMA_2852	Popcorn	Brazil	BRAZ 2832	TL-2016-A-1903-130	Tlaltizapan	2016	A	1903	130	640	1	3.5	3.5
CIMMYTMA-BANK-002814	245264	CIMMYTMA_2814	Flint	Brazil	BRAZ 2791	TL-2016-A-1903-96	Tlaltizapan	2016	A	1903	96	510	2	3.5	3.5
CIMMYTMA-BANK-009541	22917	CIMMYTMA_9541	Flint	Brazil	BRAZ 1107	TL-2016-A-1903-310	Tlaltizapan	2016	A	1903	310	380	2	4.5	2.5
CIMMYTMA-BANK-028251	314818	CIMMYTMA_30591	Flint	Philippines	PHIL 10430	TL-2016-A-1903-868	Tlaltizapan	2016	A	1903	868	140	2	2	1
CIMMYTMA-BANK-008620	249581	CIMMYTMA_8620	Flint	Brazil	BRAZ 2416	TL-2016-A-1903-293	Tlaltizapan	2016	A	1903	293	200	2	3.5	2.5
CIMMYTMA-BANK-002807	245259	CIMMYTMA_2807	Flint	Brazil	BRAZ 2784	TL-2016-A-1903-89	Tlaltizapan	2016	A	1903	89	470	NA	4	2
CIMMYTMA-BANK-005098	15500	CIMMYTMA_5098	Flint	Brazil	BRAZ 2410	TL-2016-A-1903-188	Tlaltizapan	2016	A	1903	188	200	1	2.5	1.5
CIMMYTMA-BANK-015582	25850	CIMMYTMA_17842	Flint	Mexico	MICH 130	TL-2016-A-1903-473	Tlaltizapan	2016	A	1903	473	180	2	2.5	3
CIMMYTMA-BANK-002830	10378	CIMMYTMA_2830	Flint	Brazil	BRAZ 2807	CE-2016-A-2909-150	Celaya	2016	A	2909	150	360	2	3.5	3
CIMMYTMA-BANK-002784	245240	CIMMYTMA_2784	Flint	Brazil	BRAZ 2760	TL-2016-A-1903-68	Tlaltizapan	2016	A	1903	68	580	2	4.5	4
CIMMYTMA-BANK-021234	261599	CIMMYTMA_24746	Flint	Mexico	SINA 139	TL-2016-A-1903-587	Tlaltizapan	2016	A	1903	587	300	2	3.5	2
CIMMYTMA-BANK-005097	15478	CIMMYTMA_5097	Flint	Brazil	BRAZ 2409	TL-2016-A-1903-187	Tlaltizapan	2016	A	1903	187	200	1	2	2
CIMMYTMA-BANK-013314	254358	CIMMYTMA_15424	Flint	Brazil	CATETO COMPOSTO SAO SIMAO	TL-2016-A-1903-401	Tlaltizapan	2016	A	1903	401	320	1	3.5	2
CIMMYTMA-BANK-002847	245290	CIMMYTMA_2847	Flint	Brazil	BRAZ 2827	TL-2016-A-1903-125	Tlaltizapan	2016	A	1903	125	320	2	3.5	3
CIMMYTMA-BANK-015096	255512	CIMMYTMA_16789	Flint	Chile	CHZM SI/677	TL-2016-A-1903-466	Tlaltizapan	2016	A	1903	466	320	NA	3	2
CIMMYTMA-BANK-005112	15508	CIMMYTMA_5112	Flint	Brazil	BRAZ 2427	TL-2016-A-1903-190	Tlaltizapan	2016	A	1903	190	180	1	2.5	1.5
CIMMYTMA-BANK-001372	244236	CIMMYTMA_1372	Flint	Mexico	MEXI 209	CE-2016-A-2909-176	Celaya	2016	A	2909	176	340	2	3.5	3
CIMMYTMA-BANK-002788	245244	CIMMYTMA_2788	Flint	Brazil	BRAZ 2765	TL-2016-A-1903-70	Tlaltizapan	2016	A	1903	70	480	2	3.5	3
CIMMYTMA-BANK-002826	245275	CIMMYTMA_2826	Flint	Brazil	BRAZ 2803	CE-2016-A-2909-152	Celaya	2016	A	2909	152	400	1	3.5	3
CIMMYTMA-BANK-002794	245250	CIMMYTMA_2794	Flint	Brazil	BRAZ 2771	TL-2016-A-1903-76	Tlaltizapan	2016	A	1903	76	310	2	3.5	3
CIMMYTMA-BANK-003013	245431	CIMMYTMA_3013	Dent	Brazil	BRAZ 3160	TL-2016-A-1903-133	Tlaltizapan	2016	A	1903	133	200	2	3.5	2.5
CIMMYTMA-BANK-018107	258092	CIMMYTMA_20436	Flint	Mexico	OAXA 174A	TL-2016-A-1903-526	Tlaltizapan	2016	A	1903	526	180	1	3.5	2
CIMMYTMA-BANK-002796	10336	CIMMYTMA_2796	Flint	Brazil	BRAZ 2773	TL-2016-A-1903-78	Tlaltizapan	2016	A	1903	78	400	2	3.5	4
CIMMYTMA-BANK-009081	250014	CIMMYTMA_9081	Flint	Chile	CHIL Z106	CE-2016-A-2909-119	Celaya	2016	A	2909	119	180	2	3.5	2
CIMMYTMA-BANK-002815	245265	CIMMYTMA_2815	Flint	Brazil	BRAZ 2792	TL-2016-A-1903-97	Tlaltizapan	2016	A	1903	97	460	2	3.5	2
CIMMYTMA-BANK-002822	245272	CIMMYTMA_2822	Flint	Brazil	BRAZ 2799	TL-2016-A-1903-103	Tlaltizapan	2016	A	1903	103	660	2	4.5	3.5
CIMMYTMA-BANK-000639	5844	CIMMYTMA_639	Flint	Mexico	SONO GP6	TL-2016-A-1903-20	Tlaltizapan	2016	A	1903	20	200	2	2	2
CIMMYTMA-BANK-002833	245280	CIMMYTMA_2833	Flint	Brazil	BRAZ 2810	TL-2016-A-1903-113	Tlaltizapan	2016	A	1903	113	600	1	4	3.5
CIMMYTMA-BANK-002843	245286	CIMMYTMA_2843	Flint	Brazil	BRAZ 2823	TL-2016-A-1903-121	Tlaltizapan	2016	A	1903	121	440	2	4.5	3
CIMMYTMA-BANK-013414	254437	CIMMYTMA_15524	Dent	Brazil	PEROLA PIRACICABA	TL-2016-A-1903-408	Tlaltizapan	2016	A	1903	408	260	2	3	1.5
CIMMYTMA-BANK-002792	245248	CIMMYTMA_2792	Flint	Brazil	BRAZ 2769	TL-2016-A-1903-74	Tlaltizapan	2016	A	1903	74	400	NA	4.5	3.5
CIMMYTMA-BANK-023044	29384	CIMMYTMA_25916	Popcorn	Brazil	CMS 42 REDOND	TL-2016-A-1903-642	Tlaltizapan	2016	A	1903	642	380	1	4.5	3
CIMMYTMA-BANK-002791	245247	CIMMYTMA_2791	Flint	Brazil	BRAZ 2768	TL-2016-A-1903-73	Tlaltizapan	2016	A	1903	73	380	NA	3.5	2
CIMMYTMA-BANK-014033	25344	CIMMYTMA_16113	Flint	Mexico	MEXI 336	TL-2016-A-1903-435	Tlaltizapan	2016	A	1903	435	360	1	4.5	3
CIMMYTMA-BANK-002850	245292	CIMMYTMA_2850	Flint	Brazil	BRAZ 2830	TL-2016-A-1903-128	Tlaltizapan	2016	A	1903	128	540	2	4.5	3.5
CIMMYTMA-BANK-002795	245251	CIMMYTMA_2795	Flint	Brazil	BRAZ 2772	TL-2016-A-1903-77	Tlaltizapan	2016	A	1903	77	480	2	3	1.5
CIMMYTMA-BANK-002821	245271	CIMMYTMA_2821	Flint	Brazil	BRAZ 2798	TL-2016-A-1903-102	Tlaltizapan	2016	A	1903	102	380	2	3.5	2.5
CIMMYTMA-BANK-002808	245260	CIMMYTMA_2808	Flint	Brazil	BRAZ 2785	TL-2016-A-1903-90	Tlaltizapan	2016	A	1903	90	280	2	4	3
CIMMYTMA-BANK-002813	10374	CIMMYTMA_2813	Flint	Brazil	BRAZ 2790	TL-2016-A-1903-95	Tlaltizapan	2016	A	1903	95	600	2	4.5	3
CIMMYTMA-BANK-009650	250531	CIMMYTMA_9650	Flint	Brazil	BRAZ 1216	TL-2016-A-1903-312	Tlaltizapan	2016	A	1903	312	380	1	5	3
CIMMYTMA-BANK-002836	245282	CIMMYTMA_2836	Flint	Brazil	BRAZ 2814	TL-2016-A-1903-115	Tlaltizapan	2016	A	1903	115	460	2	3.5	3.5
CIMMYTMA-BANK-002840	245285	CIMMYTMA_2840	Flint	Brazil	BRAZ 2818	TL-2016-A-1903-119	Tlaltizapan	2016	A	1903	119	280	2	3	1.5
CIMMYTMA-BANK-002820	245270	CIMMYTMA_2820	Flint	Brazil	BRAZ 2797	TL-2016-A-1903-101	Tlaltizapan	2016	A	1903	101	480	1	4.5	2
CIMMYTMA-BANK-009083	250016	CIMMYTMA_9083	Flint	Chile	CHIL Z109	TL-2016-A-1903-306	Tlaltizapan	2016	A	1903	306	460	2	4.5	3
CIMMYTMA-BANK-002838	245284	CIMMYTMA_2838	Flint	Brazil	BRAZ 2816	TL-2016-A-1903-117	Tlaltizapan	2016	A	1903	117	340	2	4.5	3.5
CIMMYTMA-BANK-002841	10394	CIMMYTMA_2841	Dent	Brazil	BRAZ 2819	TL-2016-A-1903-120	Tlaltizapan	2016	A	1903	120	400	2	4	2.5
CIMMYTMA-BANK-002851	245293	CIMMYTMA_2851	Flint	Brazil	BRAZ 2831	TL-2016-A-1903-129	Tlaltizapan	2016	A	1903	129	300	2	4.5	3.5
CIMMYTMA-BANK-002824	245274	CIMMYTMA_2824	Flint	Brazil	BRAZ 2801	TL-2016-A-1903-105	Tlaltizapan	2016	A	1903	105	500	1	3.5	3.5
CIMMYTMA-BANK-002809	245261	CIMMYTMA_2809	Flint	Brazil	BRAZ 2786	TL-2016-A-1903-91	Tlaltizapan	2016	A	1903	91	400	2	3.5	2
CIMMYTMA-BANK-002806	10368	CIMMYTMA_2806	Flint	Brazil	BRAZ 2783	TL-2016-A-1903-88	Tlaltizapan	2016	A	1903	88	480	2	3.5	2
CIMMYTMA-BANK-002798	245253	CIMMYTMA_2798	Flint	Brazil	BRAZ 2775	TL-2016-A-1903-80	Tlaltizapan	2016	A	1903	80	440	2	4.5	3.5
CIMMYTMA-BANK-002832	245279	CIMMYTMA_2832	Flint	Brazil	BRAZ 2809	TL-2016-A-1903-112	Tlaltizapan	2016	A	1903	112	320	2	4	2
CIMMYTMA-BANK-002782	245238	CIMMYTMA_2782	Flint	Brazil	BRAZ 2758	TL-2016-A-1903-66	Tlaltizapan	2016	A	1903	66	400	2	3.5	3
CIMMYTMA-BANK-002829	10376	CIMMYTMA_2829	Flint	Brazil	BRAZ 2806	TL-2016-A-1903-109	Tlaltizapan	2016	A	1903	109	490	NA	4	2
CIMMYTMA-BANK-012026	24564	CIMMYTMA_14186	Flint	Brazil	BRAZ BR5030	TL-2016-A-1903-365	Tlaltizapan	2016	A	1903	365	240	1	3.5	3
CIMMYTMA-BANK-002849	10397	CIMMYTMA_2849	Flint	Brazil	BRAZ 2829	TL-2016-A-1903-127	Tlaltizapan	2016	A	1903	127	500	2	4.5	3.5
CIMMYTMA-BANK-002802	245256	CIMMYTMA_2802	Flint	Brazil	BRAZ 2779	TL-2016-A-1903-84	Tlaltizapan	2016	A	1903	84	360	2	3.5	2
CIMMYTMA-BANK-002783	245239	CIMMYTMA_2783	Flint	Brazil	BRAZ 2759	TL-2016-A-1903-67	Tlaltizapan	2016	A	1903	67	420	2	2.5	3
CIMMYTMA-BANK-013311	254355	CIMMYTMA_15421	Flint	Brazil	PIPOCA AMARELO PONTUDO	TL-2016-A-1903-400	Tlaltizapan	2016	A	1903	400	620	1	4.5	4
CIMMYTMA-BANK-002801	245255	CIMMYTMA_2801	Flint	Brazil	BRAZ 2778	TL-2016-A-1903-83	Tlaltizapan	2016	A	1903	83	280	2	3.5	2
CIMMYTMA-BANK-002828	245277	CIMMYTMA_2828	Flint	Brazil	BRAZ 2805	TL-2016-A-1903-108	Tlaltizapan	2016	A	1903	108	420	2	4	2
CIMMYTMA-BANK-002804	245258	CIMMYTMA_2804	Flint	Brazil	BRAZ 2781	TL-2016-A-1903-86	Tlaltizapan	2016	A	1903	86	530	2	4.5	2
CIMMYTMA-BANK-000634	5839	CIMMYTMA_634	Flint	Mexico	SONO 37	TL-2016-A-1903-16	Tlaltizapan	2016	A	1903	16	240	2	2.5	2.5
CIMMYTMA-BANK-002817	245267	CIMMYTMA_2817	Flint	Brazil	BRAZ 2794	TL-2016-A-1903-99	Tlaltizapan	2016	A	1903	99	380	NA	3.5	3.5
CIMMYTMA-BANK-009639	250521	CIMMYTMA_9639	Flint	Brazil	BRAZ 1205	TL-2016-A-1903-311	Tlaltizapan	2016	A	1903	311	500	2	5	3.5
CIMMYTMA-BANK-002810	245262	CIMMYTMA_2810	Flint	Brazil	BRAZ 2787	TL-2016-A-1903-92	Tlaltizapan	2016	A	1903	92	400	2	3.5	3
CIMMYTMA-BANK-007746	248856	CIMMYTMA_7746	Dent	Mexico	PUEB 537	CE-2016-A-2909-133	Celaya	2016	A	2909	133	180	1	2	1.5
CIMMYTMA-BANK-000374	3093	CIMMYTMA_374	Flint	Mexico	SONO 38	TL-2016-A-1903-12	Tlaltizapan	2016	A	1903	12	290	2	2.5	2
CIMMYTMA-BANK-002803	245257	CIMMYTMA_2803	Flint	Brazil	BRAZ 2780	TL-2016-A-1903-85	Tlaltizapan	2016	A	1903	85	400	NA	4.5	3
CIMMYTMA-BANK-023087	29443	CIMMYTMA_25959	Popcorn	Brazil	CMS 42 PONTUD	TL-2016-A-1903-644	Tlaltizapan	2016	A	1903	644	540	1	4.5	5
CIMMYTMA-BANK-002819	245269	CIMMYTMA_2819	Flint	Brazil	BRAZ 2796	TL-2016-A-1903-100	Tlaltizapan	2016	A	1903	100	440	1	3.5	2.5
CIMMYTMA-BANK-023051	262504	CIMMYTMA_25923	Dent	Brazil	F36501 M37	TL-2016-A-1903-643	Tlaltizapan	2016	A	1903	643	160	2	2.5	1.5
CIMMYTMA-BANK-009673	23075	CIMMYTMA_9673	Flint	Brazil	BRAZ 1239	TL-2016-A-1903-313	Tlaltizapan	2016	A	1903	313	320	NA	5	2.5
CIMMYTMA-BANK-002823	245273	CIMMYTMA_2823	Flint	Brazil	BRAZ 2800	TL-2016-A-1903-104	Tlaltizapan	2016	A	1903	104	390	NA	3.5	2
CIMMYTMA-BANK-013298	24971	CIMMYTMA_15408	Flint	Brazil	BRAZ I-74-1	TL-2016-A-1903-397	Tlaltizapan	2016	A	1903	397	580	1	4.5	3.5
CIMMYTMA-BANK-002800	10353	CIMMYTMA_2800	Flint	Brazil	BRAZ 2777	TL-2016-A-1903-82	Tlaltizapan	2016	A	1903	82	480	2	4.5	3.5
CIMMYTMA-BANK-002787	245243	CIMMYTMA_2787	Flint	Brazil	BRAZ 2763	TL-2016-A-1903-69	Tlaltizapan	2016	A	1903	69	300	2	4	3.5
CIMMYTMA-BANK-002835	245281	CIMMYTMA_2835	Flint	Brazil	BRAZ 2812	TL-2016-A-1903-114	Tlaltizapan	2016	A	1903	114	420	2	4.5	3.5
CIMMYTMA-BANK-005117	15511	CIMMYTMA_5117	Flint	Brazil	BRAZ 2432	TL-2016-A-1903-191	Tlaltizapan	2016	A	1903	191	350	1	2	1.5
CIMMYTMA-BANK-002811	10373	CIMMYTMA_2811	Flint	Brazil	BRAZ 2788	TL-2016-A-1903-93	Tlaltizapan	2016	A	1903	93	500	NA	3.5	3.5
CIMMYTMA-BANK-004045	246097	CIMMYTMA_4045	Flint	Venezuela	VENE 703	TL-2016-A-1903-155	Tlaltizapan	2016	A	1903	155	300	2	3.5	3
CIMMYTMA-BANK-008621	249582	CIMMYTMA_8621	Dent	Brazil	BRAZ 2420	TL-2016-A-1903-294	Tlaltizapan	2016	A	1903	294	180	2	3.5	1.5
CIMMYTMA-BANK-002797	245252	CIMMYTMA_2797	Flint	Brazil	BRAZ 2774	TL-2016-A-1903-79	Tlaltizapan	2016	A	1903	79	420	2	3.5	2.5
CIMMYTMA-BANK-009082	250015	CIMMYTMA_9082	Flint	Chile	CHIL Z107	TL-2016-A-1903-305	Tlaltizapan	2016	A	1903	305	200	2	4.5	3
CIMMYTMA-BANK-022724	255859	CIMMYTMA_17221	Flint	Bolivia	BOLI 745	TL-2016-A-1903-633	Tlaltizapan	2016	A	1903	633	380	2	3.5	3.5
CIMMYTMA-BANK-015095	255511	CIMMYTMA_16788	Flint	Chile	CHZM SI/673	TL-2016-A-1903-465	Tlaltizapan	2016	A	1903	465	340	2	3	2.5
CIMMYTMA-BANK-002799	245254	CIMMYTMA_2799	Flint	Brazil	BRAZ 2776	TL-2016-A-1903-81	Tlaltizapan	2016	A	1903	81	340	2	4.5	3
CIMMYTMA-BANK-002845	245288	CIMMYTMA_2845	Flint	Brazil	BRAZ 2825	TL-2016-A-1903-123	Tlaltizapan	2016	A	1903	123	460	2	4.5	3
CIMMYTMA-BANK-002805	10367	CIMMYTMA_2805	Flint	Brazil	BRAZ 2782	TL-2016-A-1903-87	Tlaltizapan	2016	A	1903	87	520	2	3.5	3
CIMMYTMA-BANK-002789	245245	CIMMYTMA_2789	Flint	Brazil	BRAZ 2766	TL-2016-A-1903-71	Tlaltizapan	2016	A	1903	71	620	2	4.5	3.5
CIMMYTMA-BANK-002848	245291	CIMMYTMA_2848	Popcorn	Brazil	BRAZ 2828	TL-2016-A-1903-126	Tlaltizapan	2016	A	1903	126	460	2	4.5	3
CIMMYTMA-BANK-002839	10382	CIMMYTMA_2839	Flint	Brazil	BRAZ 2817	TL-2016-A-1903-118	Tlaltizapan	2016	A	1903	118	380	2	3	1.5
CIMMYTMA-BANK-002790	245246	CIMMYTMA_2790	Flint	Brazil	BRAZ 2767	CE-2016-A-2909-156	Celaya	2016	A	2909	156	560	2	4.5	4
CIMMYTMA-BANK-010511	251231	CIMMYTMA_10511	Flint	Mexico	SONO 184	TL-2016-A-1903-345	Tlaltizapan	2016	A	1903	345	280	2	3	2
CIMMYTMA-BANK-002793	245249	CIMMYTMA_2793	Flint	Brazil	BRAZ 2770	TL-2016-A-1903-75	Tlaltizapan	2016	A	1903	75	600	2	3.5	3
CIMMYTMA-BANK-000637	5842	CIMMYTMA_637	Flint	Mexico	SONO 55	CE-2016-A-2909-178	Celaya	2016	A	2909	178	320	2	3.5	3
CIMMYTMA-BANK-006703	248078	CIMMYTMA_6703	Flint	Paraguay	PARA 590	TL-2016-A-1903-225	Tlaltizapan	2016	A	1903	225	360	2	5	3.5
CIMMYTMA-BANK-011940	24464	CIMMYTMA_14099	Dent	Mexico	VERA 642	TL-2016-A-1903-364	Tlaltizapan	2016	A	1903	364	160	2	2.5	1.5
CIMMYTMA-BANK-018592	258375	CIMMYTMA_20735	Flint	Mexico	HIDA 192	CE-2016-A-2909-48	Celaya	2016	A	2909	48	140	1	2.5	1.5
CIMMYTMA-BANK-017271	257395	CIMMYTMA_19536	Dent	Mexico	HIDA 167	TL-2016-A-1903-514	Tlaltizapan	2016	A	1903	514	140	2	3	1.5
CIMMYTMA-BANK-017273	26966	CIMMYTMA_19538	Dent	Mexico	HIDA 160	CE-2016-A-2909-56	Celaya	2016	A	2909	56	160	1	2.5	1
CIMMYTMA-BANK-021504	261744	CIMMYTMA_24909	Popcorn	Peru	PERU 1316	TL-2016-A-1903-592	Tlaltizapan	2016	A	1903	592	240	2	3.5	2.5
CIMMYTMA-BANK-015074	25674	CIMMYTMA_16767	Flint	Chile	CHZM 05 080	TL-2016-A-1903-453	Tlaltizapan	2016	A	1903	453	540	2	4.5	2.5
CIMMYTMA-BANK-019531	260700	CIMMYTMA_23412	Dent	Mexico	VERA 548	CE-2016-A-2909-31	Celaya	2016	A	2909	31	160	2	2.5	2.5
CIMMYTMA-BANK-018805	258558	CIMMYTMA_20948	Dent	Mexico	VERA 541	CE-2016-A-2909-40	Celaya	2016	A	2909	40	180	2	2.5	2.5
CIMMYTMA-BANK-018106	27147	CIMMYTMA_20435	Flint	Mexico	CHIS 367	TL-2016-A-1903-525	Tlaltizapan	2016	A	1903	525	140	2	3	2.5
CIMMYTMA-BANK-009890	23303	CIMMYTMA_9890	Flint	Venezuela	VENE 657	TL-2016-A-1903-315	Tlaltizapan	2016	A	1903	315	230	1	4.5	2.5
CIMMYTMA-BANK-009059	22716	CIMMYTMA_9059	Flint	Venezuela	VENE 568	TL-2016-A-1903-301	Tlaltizapan	2016	A	1903	301	120	2	2.5	3
CIMMYTMA-BANK-011167	251678	CIMMYTMA_11189	Flint	Venezuela	VENE 719	TL-2016-A-1903-357	Tlaltizapan	2016	A	1903	357	340	1	3.5	3.5
CIMMYTMA-BANK-004058	246107	CIMMYTMA_4058	Flint	Argentina	PISINKALLA-ARGENTINA	TL-2016-A-1903-156	Tlaltizapan	2016	A	1903	156	460	2	3.5	3
CIMMYTMA-BANK-018804	27299	CIMMYTMA_20947	Floury	Mexico	PUEB 746	TL-2016-A-1903-537	Tlaltizapan	2016	A	1903	537	160	2	3.5	2.5
CIMMYTMA-BANK-018674	27248	CIMMYTMA_20817	Dent	Mexico	PUEB 745	CE-2016-A-2909-46	Celaya	2016	A	2909	46	160	2	3.5	3
CIMMYTMA-BANK-018803	27297	CIMMYTMA_20946	Dent	Mexico	PUEB 744	TL-2016-A-1903-536	Tlaltizapan	2016	A	1903	536	140	1	2.5	1.5
CIMMYTMA-BANK-019641	28287	CIMMYTMA_23522	Dent	Mexico	PUEB 818	TL-2016-A-1903-555	Tlaltizapan	2016	A	1903	555	200	2	3.5	3.5
CIMMYTMA-BANK-009886	250704	CIMMYTMA_9886	Flint	Venezuela	VENE 647	TL-2016-A-1903-314	Tlaltizapan	2016	A	1903	314	260	2	3.5	2.5
CIMMYTMA-BANK-003110	245504	CIMMYTMA_3110	Flint	Colombia	BOYA 462	TL-2016-A-1903-140	Tlaltizapan	2016	A	1903	140	260	2	3.5	2
CIMMYTMA-BANK-018041	258047	CIMMYTMA_20369	Flint	Mexico	SONO 174	CE-2016-A-2909-51	Celaya	2016	A	2909	51	200	2	3.5	2.5
CIMMYTMA-BANK-008603	249568	CIMMYTMA_8603	Flint	Mexico	TLAX 311	CE-2016-A-2909-123	Celaya	2016	A	2909	123	240	2	3.5	2
CIMMYTMA-BANK-008632	249589	CIMMYTMA_8632	Flint	Ecuador	ECUA 432	TL-2016-A-1903-295	Tlaltizapan	2016	A	1903	295	140	2	3.5	2
CIMMYTMA-BANK-014498	255318	CIMMYTMA_16562	Flint	Mexico	PUEB 330	CE-2016-A-2909-79	Celaya	2016	A	2909	79	200	2	3	2
CIMMYTMA-BANK-019465	28102	CIMMYTMA_23346	Dent	Mexico	PUEB 778	TL-2016-A-1903-551	Tlaltizapan	2016	A	1903	551	180	2	3.5	2
CIMMYTMA-BANK-019528	28192	CIMMYTMA_23409	Dent	Mexico	PUEB 779	TL-2016-A-1903-552	Tlaltizapan	2016	A	1903	552	140	2	2.5	2
CIMMYTMA-BANK-008334	249359	CIMMYTMA_8334	Flint	Ecuador	ECUA 943	TL-2016-A-1903-281	Tlaltizapan	2016	A	1903	281	560	2	5	4
CIMMYTMA-BANK-003117	245511	CIMMYTMA_3117	Flint	Colombia	CHOC 311	TL-2016-A-1903-147	Tlaltizapan	2016	A	1903	147	200	2	2	1.5
CIMMYTMA-BANK-008152	249187	CIMMYTMA_8152	Flint	Ecuador	ECUA 342	TL-2016-A-1903-273	Tlaltizapan	2016	A	1903	273	200	1	3.5	1.5
CIMMYTMA-BANK-007860	248942	CIMMYTMA_7860	Flint	Bolivia	BOLI 961	TL-2016-A-1903-259	Tlaltizapan	2016	A	1903	259	240	1	3.5	1.5
CIMMYTMA-BANK-007861	248943	CIMMYTMA_7861	Flint	Bolivia	BOLI 965	CE-2016-A-2909-131	Celaya	2016	A	2909	131	440	2	5	2.5
CIMMYTMA-BANK-007871	248953	CIMMYTMA_7871	Flint	Bolivia	BOLI 983	CE-2016-A-2909-130	Celaya	2016	A	2909	130	440	2	5	3.5
CIMMYTMA-BANK-000014	87	CIMMYTMA_14	Flint	Mexico	MICH GP12	TL-2016-A-1903-2	Tlaltizapan	2016	A	1903	2	180	2	3.5	2.5
CIMMYTMA-BANK-024909	263785	CIMMYTMA_27350	Popcorn	Chile	CHZM 06 030	TL-2016-A-1903-716	Tlaltizapan	2016	A	1903	716	620	2	5	4
CIMMYTMA-BANK-003111	245505	CIMMYTMA_3111	Flint	Colombia	COMPUESTO PIRA NARANJA	TL-2016-A-1903-141	Tlaltizapan	2016	A	1903	141	320	1	4.5	2.5
CIMMYTMA-BANK-003107	11386	CIMMYTMA_3107	Flint	Colombia	COMPUESTO PIRA BLANCO	TL-2016-A-1903-137	Tlaltizapan	2016	A	1903	137	320	2	3.5	2.5
CIMMYTMA-BANK-004318	246321	CIMMYTMA_4318	Flint	Uruguay	URUG 780	TL-2016-A-1903-174	Tlaltizapan	2016	A	1903	174	200	2	3	2
CIMMYTMA-BANK-026679	252277	CIMMYTMA_13046	Flint	Chile	CHIL 311	CE-2016-A-2909-101	Celaya	2016	A	2909	101	300	2	3.5	2.5
CIMMYTMA-BANK-021668	258970	CIMMYTMA_21407	Flint	Paraguay	PAZM 01066	TL-2016-A-1903-600	Tlaltizapan	2016	A	1903	600	840	1	5	5
CIMMYTMA-BANK-021666	258968	CIMMYTMA_21405	Flint	Paraguay	PAZM 01064	TL-2016-A-1903-599	Tlaltizapan	2016	A	1903	599	640	1	5	4.5
CIMMYTMA-BANK-024328	263104	CIMMYTMA_26584	Flint	Argentina	ARZM 04 061	TL-2016-A-1903-690	Tlaltizapan	2016	A	1903	690	320	2	3.5	3
CIMMYTMA-BANK-009219	22834	CIMMYTMA_9219	Flint	Chile	CHIL 301	CE-2016-A-2909-117	Celaya	2016	A	2909	117	480	2	5	3.5
CIMMYTMA-BANK-003109	245503	CIMMYTMA_3109	Flint	Colombia	CUND 480	TL-2016-A-1903-139	Tlaltizapan	2016	A	1903	139	380	2	4.5	3
CIMMYTMA-BANK-008181	249212	CIMMYTMA_8181	Flint	Ecuador	ECUA 413	CE-2016-A-2909-127	Celaya	2016	A	2909	127	400	2	5	4
CIMMYTMA-BANK-017275	257398	CIMMYTMA_19540	Dent	Mexico	PUEB 659	CE-2016-A-2909-54	Celaya	2016	A	2909	54	200	2	2.5	1
CIMMYTMA-BANK-004337	246334	CIMMYTMA_4337	Flint	Guyana	GUYA 811	TL-2016-A-1903-175	Tlaltizapan	2016	A	1903	175	340	1	4.5	3.5
CIMMYTMA-BANK-004338	14351	CIMMYTMA_4338	Flint	Guyana	GUYA 812	CE-2016-A-2909-144	Celaya	2016	A	2909	144	280	2	3	3
CIMMYTMA-BANK-006769	248137	CIMMYTMA_6769	Flint	Mexico	CHIH 148	TL-2016-A-1903-229	Tlaltizapan	2016	A	1903	229	360	2	4.5	3
CIMMYTMA-BANK-006770	248138	CIMMYTMA_6770	Flint	Mexico	CHIH 149	CE-2016-A-2909-138	Celaya	2016	A	2909	138	480	2	5	3.5
CIMMYTMA-BANK-006771	20484	CIMMYTMA_6771	Flint	Mexico	CHIH 150	TL-2016-A-1903-231	Tlaltizapan	2016	A	1903	231	360	2	3.5	3
CIMMYTMA-BANK-006748	248117	CIMMYTMA_6748	Flint	Mexico	CHIH 126	TL-2016-A-1903-226	Tlaltizapan	2016	A	1903	226	280	1	4.5	3
CIMMYTMA-BANK-015597	25859	CIMMYTMA_17857	Flint	Mexico	NAYA 14	TL-2016-A-1903-474	Tlaltizapan	2016	A	1903	474	240	2	3	2.5
CIMMYTMA-BANK-000321	243555	CIMMYTMA_321	Flint	Mexico	NAYA 26	TL-2016-A-1903-10	Tlaltizapan	2016	A	1903	10	300	2	3.5	3
CIMMYTMA-BANK-001671	244463	CIMMYTMA_1671	Flint	Mexico	NAYA 39	TL-2016-A-1903-32	Tlaltizapan	2016	A	1903	32	300	2	3.5	3
CIMMYTMA-BANK-008441	249455	CIMMYTMA_8441	Flint	United States	STRAWBERRY POP	TL-2016-A-1903-290	Tlaltizapan	2016	A	1903	290	300	2	4.5	2
CIMMYTMA-BANK-014151	25421	CIMMYTMA_16232	Flint	Mexico	CHIS 359	CE-2016-A-2909-81	Celaya	2016	A	2909	81	160	2	2.5	1.5
CIMMYTMA-BANK-014382	255226	CIMMYTMA_16446	Flint	Mexico	PUEB 542	CE-2016-A-2909-80	Celaya	2016	A	2909	80	160	2	2.5	2
CIMMYTMA-BANK-007968	249040	CIMMYTMA_7968	Flint	Mexico	CHIH 241	CE-2016-A-2909-128	Celaya	2016	A	2909	128	220	1	3.5	2.5
CIMMYTMA-BANK-008200	249231	CIMMYTMA_8200	Flint	Ecuador	ECUA 452	TL-2016-A-1903-277	Tlaltizapan	2016	A	1903	277	240	2	4.5	2
CIMMYTMA-BANK-009060	249994	CIMMYTMA_9060	Flint	Venezuela	VENE 572	TL-2016-A-1903-302	Tlaltizapan	2016	A	1903	302	200	2	3.5	3
CIMMYTMA-BANK-025986	264736	CIMMYTMA_28537	Flint	Chile	CHZM 13 135	TL-2016-A-1903-767	Tlaltizapan	2016	A	1903	767	380	2	3.5	3
CIMMYTMA-BANK-017533	27010	CIMMYTMA_19884	Dent	Mexico	PUEB 804	TL-2016-A-1903-519	Tlaltizapan	2016	A	1903	519	140	2	2.5	3
CIMMYTMA-BANK-002760	245222	CIMMYTMA_2760	Flint	Argentina	ARGE 542	CE-2016-A-2909-158	Celaya	2016	A	2909	158	200	2	3	2
CIMMYTMA-BANK-007371	248552	CIMMYTMA_7371	Flint	Argentina	ARGE 482	TL-2016-A-1903-249	Tlaltizapan	2016	A	1903	249	220	2	3	2
CIMMYTMA-BANK-002759	245221	CIMMYTMA_2759	Flint	Argentina	ARGE 541	CE-2016-A-2909-159	Celaya	2016	A	2909	159	220	2	3.5	3
CIMMYTMA-BANK-002758	245220	CIMMYTMA_2758	Flint	Argentina	ARGE 481	CE-2016-A-2909-160	Celaya	2016	A	2909	160	400	2	4.5	3.5
CIMMYTMA-BANK-008278	249308	CIMMYTMA_8278	Flint	Ecuador	ECUA 703	CE-2016-A-2909-125	Celaya	2016	A	2909	125	540	2	4.5	3
CIMMYTMA-BANK-008276	249306	CIMMYTMA_8276	Flint	Ecuador	ECUA 688	TL-2016-A-1903-279	Tlaltizapan	2016	A	1903	279	360	2	5	2
CIMMYTMA-BANK-016178	26515	CIMMYTMA_18899	Flint	Mexico	QROO 27	TL-2016-A-1903-486	Tlaltizapan	2016	A	1903	486	120	1	2.5	1.5
CIMMYTMA-BANK-022952	26303	CIMMYTMA_18401	Dent	Mexico	VERA 395	TL-2016-A-1903-639	Tlaltizapan	2016	A	1903	639	200	1	2.5	1
CIMMYTMA-BANK-015896	26106	CIMMYTMA_18156	Dent	Mexico	VERA 439	TL-2016-A-1903-484	Tlaltizapan	2016	A	1903	484	160	2	2.5	1.5
CIMMYTMA-BANK-014295	255155	CIMMYTMA_16370	Flint	Mexico	JALI 162	TL-2016-A-1903-439	Tlaltizapan	2016	A	1903	439	200	2	2.5	2
CIMMYTMA-BANK-020932	28474	CIMMYTMA_24284	Flint	Mexico	GUER 195	TL-2016-A-1903-581	Tlaltizapan	2016	A	1903	581	180	1	2.5	1.5
CIMMYTMA-BANK-022166	28911	CIMMYTMA_25094	Dent	Mexico	VERA 649	TL-2016-A-1903-628	Tlaltizapan	2016	A	1903	628	160	1	2.5	1.5
CIMMYTMA-BANK-015332	255974	CIMMYTMA_17524	Flint	Peru	PERU 1335	TL-2016-A-1903-469	Tlaltizapan	2016	A	1903	469	200	1	2.5	3
CIMMYTMA-BANK-006760	248128	CIMMYTMA_6760	Flint	Mexico	CHIH 139	CE-2016-A-2909-139	Celaya	2016	A	2909	139	500	2	4.5	3.5
CIMMYTMA-BANK-009066	249999	CIMMYTMA_9066	Flint	Venezuela	VENE 760	CE-2016-A-2909-120	Celaya	2016	A	2909	120	180	2	3.5	2
CIMMYTMA-BANK-012995	24953	CIMMYTMA_15137	Flint	Chile	CHZM 08 088	CE-2016-A-2909-94	Celaya	2016	A	2909	94	280	1	3	2.5
CIMMYTMA-BANK-012996	24954	CIMMYTMA_15138	Flint	Chile	CHZM 08 089	TL-2016-A-1903-384	Tlaltizapan	2016	A	1903	384	200	1	2	1
CIMMYTMA-BANK-015080	255500	CIMMYTMA_16773	Flint	Chile	CHZM 06 018	TL-2016-A-1903-455	Tlaltizapan	2016	A	1903	455	460	2	4	4
CIMMYTMA-BANK-015081	255501	CIMMYTMA_16774	Flint	Chile	CHZM 06 019	TL-2016-A-1903-456	Tlaltizapan	2016	A	1903	456	300	2	3	2
CIMMYTMA-BANK-001531	7828	CIMMYTMA_1531	Flint	Mexico	VERA 35	CE-2016-A-2909-171	Celaya	2016	A	2909	171	200	2	2.5	2
CIMMYTMA-BANK-008442	249456	CIMMYTMA_8442	Flint	Peru	CONFITE MOROCHO	TL-2016-A-1903-291	Tlaltizapan	2016	A	1903	291	300	2	4.5	2
CIMMYTMA-BANK-015424	256373	CIMMYTMA_18257	Flint	Peru	CR. CONFITE PUNTEAGUDO	CE-2016-A-2909-66	Celaya	2016	A	2909	66	320	2	3.5	2.5
CIMMYTMA-BANK-000268	2235	CIMMYTMA_268	Flint	Mexico	OAXA 75	TL-2016-A-1903-8	Tlaltizapan	2016	A	1903	8	100	2	2	1.5
CIMMYTMA-BANK-008231	249262	CIMMYTMA_8231	Flint	Ecuador	ECUA 503	TL-2016-A-1903-278	Tlaltizapan	2016	A	1903	278	440	2	5	2.5
CIMMYTMA-BANK-006756	248125	CIMMYTMA_6756	Flint	Mexico	CHIH 135	TL-2016-A-1903-227	Tlaltizapan	2016	A	1903	227	380	2	5	4
CIMMYTMA-BANK-001735	244518	CIMMYTMA_1735	Flint	Mexico	NAYA 49	TL-2016-A-1903-34	Tlaltizapan	2016	A	1903	34	300	2	3.5	3
CIMMYTMA-BANK-008014	249074	CIMMYTMA_8014	Flint	Mexico	SONO 147	TL-2016-A-1903-268	Tlaltizapan	2016	A	1903	268	700	1	4.5	3
CIMMYTMA-BANK-011696	252953	CIMMYTMA_13855	Flint	Mexico	MEXI 65	CE-2016-A-2909-100	Celaya	2016	A	2909	100	160	2	2.5	2
CIMMYTMA-BANK-008640	249597	CIMMYTMA_8640	Flint	Ecuador	ECUA 500	TL-2016-A-1903-296	Tlaltizapan	2016	A	1903	296	380	2	4.5	3
CIMMYTMA-BANK-010219	250958	CIMMYTMA_10219	Flint	Bolivia	BOLI 739	CE-2016-A-2909-113	Celaya	2016	A	2909	113	140	2	3.5	1.5
CIMMYTMA-BANK-010412	251146	CIMMYTMA_10412	Flint	Bolivia	BOLI 803	TL-2016-A-1903-326	Tlaltizapan	2016	A	1903	326	180	2	2.5	2.5
CIMMYTMA-BANK-013080	24956	CIMMYTMA_15222	Flint	Chile	CHZM 13 091	TL-2016-A-1903-386	Tlaltizapan	2016	A	1903	386	240	2	3	2.5
CIMMYTMA-BANK-013086	254173	CIMMYTMA_15228	Popcorn	Chile	CHZM 13 100	TL-2016-A-1903-392	Tlaltizapan	2016	A	1903	392	360	1	3.5	2.5
CIMMYTMA-BANK-013082	254171	CIMMYTMA_15224	Flint	Chile	CHZM 13 093	TL-2016-A-1903-388	Tlaltizapan	2016	A	1903	388	280	2	3	2.5
CIMMYTMA-BANK-015088	255504	CIMMYTMA_16781	Flint	Chile	CHZM 13 106	TL-2016-A-1903-462	Tlaltizapan	2016	A	1903	462	400	2	3	1.5
CIMMYTMA-BANK-015086	255503	CIMMYTMA_16779	Flint	Chile	CHZM 13 104	TL-2016-A-1903-461	Tlaltizapan	2016	A	1903	461	200	2	3	1.5
CIMMYTMA-BANK-013081	24960	CIMMYTMA_15223	Flint	Chile	CHZM 13 092	TL-2016-A-1903-387	Tlaltizapan	2016	A	1903	387	280	2	3	1.5
CIMMYTMA-BANK-016706	26392	CIMMYTMA_18729	Flint	Chile	CHZM 13 138	TL-2016-A-1903-493	Tlaltizapan	2016	A	1903	493	380	2	3.5	3.5
CIMMYTMA-BANK-026741	265459	CIMMYTMA_29274	Flint	Chile	CHZM 13 095	TL-2016-A-1903-826	Tlaltizapan	2016	A	1903	826	220	2	2.5	2
CIMMYTMA-BANK-013087	254174	CIMMYTMA_15229	Flint	Chile	CHZM 13 102	TL-2016-A-1903-393	Tlaltizapan	2016	A	1903	393	380	2	3	3
CIMMYTMA-BANK-013088	24965	CIMMYTMA_15230	Flint	Chile	CHZM 13 103	TL-2016-A-1903-394	Tlaltizapan	2016	A	1903	394	460	2	3.5	4
CIMMYTMA-BANK-016708	256773	CIMMYTMA_18731	Flint	Chile	CHZM 13 143	TL-2016-A-1903-495	Tlaltizapan	2016	A	1903	495	400	2	3	3
CIMMYTMA-BANK-013083	24962	CIMMYTMA_15225	Flint	Chile	CHZM 13 094	CE-2016-A-2909-93	Celaya	2016	A	2909	93	160	1	2	1
CIMMYTMA-BANK-015660	25928	CIMMYTMA_17920	Flint	Mexico	SONO 44	TL-2016-A-1903-476	Tlaltizapan	2016	A	1903	476	160	2	2	1
CIMMYTMA-BANK-008199	249230	CIMMYTMA_8199	Flint	Ecuador	ECUA 447	TL-2016-A-1903-276	Tlaltizapan	2016	A	1903	276	500	2	5	2.5
CIMMYTMA-BANK-010409	251143	CIMMYTMA_10409	Flint	Bolivia	BOLI 711	TL-2016-A-1903-325	Tlaltizapan	2016	A	1903	325	260	2	2.5	2
CIMMYTMA-BANK-002593	9846	CIMMYTMA_2593	Flint	Mexico	REVENTADOR	TL-2016-A-1903-47	Tlaltizapan	2016	A	1903	47	360	2	3.5	3.5
CIMMYTMA-BANK-017084	257245	CIMMYTMA_19349	Dent	Mexico	PUEB 664	CE-2016-A-2909-60	Celaya	2016	A	2909	60	140	2	3	2
CIMMYTMA-BANK-021127	261497	CIMMYTMA_24622	Dent	Mexico	PUEB 280	CE-2016-A-2909-25	Celaya	2016	A	2909	25	140	2	3	1
CIMMYTMA-BANK-011800	253045	CIMMYTMA_13959	Dent	Mexico	PUEB 272	CE-2016-A-2909-98	Celaya	2016	A	2909	98	240	2	2	1.5
CIMMYTMA-BANK-017159	257302	CIMMYTMA_19424	Dent	Mexico	PUEB 673	CE-2016-A-2909-59	Celaya	2016	A	2909	59	140	1	2.5	1.5
CIMMYTMA-BANK-022862	26262	CIMMYTMA_18373	Flint	Mexico	MEXI 181	CE-2016-A-2909-64	Celaya	2016	A	2909	64	180	2	2.5	1.5
CIMMYTMA-BANK-022944	29373	CIMMYTMA_25857	Dent	Mexico	PUEB 941	TL-2016-A-1903-638	Tlaltizapan	2016	A	1903	638	160	2	2	1.5
CIMMYTMA-BANK-018801	258556	CIMMYTMA_20944	Dent	Mexico	PUEB 752	CE-2016-A-2909-43	Celaya	2016	A	2909	43	160	1	3.5	4
CIMMYTMA-BANK-017262	257388	CIMMYTMA_19527	Dent	Mexico	TLAX 143	CE-2016-A-2909-58	Celaya	2016	A	2909	58	160	2	3.5	2
CIMMYTMA-BANK-013978	254901	CIMMYTMA_16058	Dent	Mexico	TLAX 101	CE-2016-A-2909-85	Celaya	2016	A	2909	85	160	2	2.5	2
CIMMYTMA-BANK-013984	254907	CIMMYTMA_16064	Dent	Mexico	TLAX 81	CE-2016-A-2909-84	Celaya	2016	A	2909	84	160	2	3.5	2
CIMMYTMA-BANK-015872	256264	CIMMYTMA_18132	Flint	Mexico	TLAX 140	CE-2016-A-2909-69	Celaya	2016	A	2909	69	180	2	3	1.5
CIMMYTMA-BANK-000578	5793	CIMMYTMA_578	Flint	Mexico	JALI 161	TL-2016-A-1903-14	Tlaltizapan	2016	A	1903	14	220	2	2.5	3
CIMMYTMA-BANK-001734	244517	CIMMYTMA_1734	Flint	Mexico	JALI 163	TL-2016-A-1903-33	Tlaltizapan	2016	A	1903	33	320	2	3.5	3.5
CIMMYTMA-BANK-000381	3259	CIMMYTMA_381	Flint	Mexico	SONO GP8	TL-2016-A-1903-13	Tlaltizapan	2016	A	1903	13	220	2	2.5	2.5
CIMMYTMA-BANK-018070	27109	CIMMYTMA_20399	Flint	Mexico	SONO 177	TL-2016-A-1903-524	Tlaltizapan	2016	A	1903	524	240	2	3.5	3.5
CIMMYTMA-BANK-000636	5841	CIMMYTMA_636	Flint	Mexico	SONO 27	TL-2016-A-1903-18	Tlaltizapan	2016	A	1903	18	360	2	3.5	3
CIMMYTMA-BANK-007343	21052	CIMMYTMA_7343	Flint	Mexico	SONO 168	TL-2016-A-1903-247	Tlaltizapan	2016	A	1903	247	300	2	4.5	3
CIMMYTMA-BANK-000635	243737	CIMMYTMA_635	Flint	Mexico	SONO 23	TL-2016-A-1903-17	Tlaltizapan	2016	A	1903	17	300	2	3.5	3
CIMMYTMA-BANK-003116	245510	CIMMYTMA_3116	Flint	Colombia	VALL 429	TL-2016-A-1903-146	Tlaltizapan	2016	A	1903	146	300	1	3.5	3
CIMMYTMA-BANK-007370	248551	CIMMYTMA_7370	Flint	Argentina	ARGE 476	TL-2016-A-1903-248	Tlaltizapan	2016	A	1903	248	140	2	2	2
CIMMYTMA-BANK-004252	246266	CIMMYTMA_4252	Flint	Argentina	ARGE 585	CE-2016-A-2909-145	Celaya	2016	A	2909	145	260	2	3	1
CIMMYTMA-BANK-004097	13829	CIMMYTMA_4097	Flint	Argentina	ARGE 587	TL-2016-A-1903-157	Tlaltizapan	2016	A	1903	157	160	2	2	1.5
CIMMYTMA-BANK-007380	248561	CIMMYTMA_7380	Flint	Argentina	ARGE 603	CE-2016-A-2909-134	Celaya	2016	A	2909	134	160	2	3.5	2.5
CIMMYTMA-BANK-004250	14187	CIMMYTMA_4250	Flint	Argentina	ARGE 583	TL-2016-A-1903-169	Tlaltizapan	2016	A	1903	169	140	2	3	3.5
CIMMYTMA-BANK-004248	246263	CIMMYTMA_4248	Flint	Argentina	ARGE 579	TL-2016-A-1903-168	Tlaltizapan	2016	A	1903	168	180	2	3	2
CIMMYTMA-BANK-004246	246261	CIMMYTMA_4246	Flint	Argentina	ARGE 577	TL-2016-A-1903-167	Tlaltizapan	2016	A	1903	167	320	2	3	2.5
CIMMYTMA-BANK-007381	248562	CIMMYTMA_7381	Flint	Argentina	ARGE 608	TL-2016-A-1903-252	Tlaltizapan	2016	A	1903	252	240	2	3.5	2.5
CIMMYTMA-BANK-022815	26260	CIMMYTMA_18371	Flint	Mexico	MEXI 167	CE-2016-A-2909-65	Celaya	2016	A	2909	65	260	2	2.5	1.5
CIMMYTMA-BANK-011705	252962	CIMMYTMA_13864	Dent	Mexico	MEXI 184	CE-2016-A-2909-99	Celaya	2016	A	2909	99	140	2	2	2
CIMMYTMA-BANK-013958	254886	CIMMYTMA_16038	Dent	Mexico	PUEB 123	TL-2016-A-1903-430	Tlaltizapan	2016	A	1903	430	160	2	3	1.5
CIMMYTMA-BANK-011176	251712	CIMMYTMA_11255	Flint	Venezuela	VENE 848	TL-2016-A-1903-358	Tlaltizapan	2016	A	1903	358	300	1	3.5	3.5
CIMMYTMA-BANK-014546	25551	CIMMYTMA_16610	Dent	Mexico	PUEB 126	TL-2016-A-1903-442	Tlaltizapan	2016	A	1903	442	160	1	3.5	2
CIMMYTMA-BANK-017636	27046	CIMMYTMA_19987	Dent	Mexico	PUEB 814	TL-2016-A-1903-520	Tlaltizapan	2016	A	1903	520	180	1	2.5	2
CIMMYTMA-BANK-021130	261499	CIMMYTMA_24625	Dent	Mexico	PUEB 926	CE-2016-A-2909-23	Celaya	2016	A	2909	23	140	1	2	1
CIMMYTMA-BANK-019642	260790	CIMMYTMA_23523	Unknown	Mexico	PUEB 906	TL-2016-A-1903-556	Tlaltizapan	2016	A	1903	556	180	2	2.5	1.5
CIMMYTMA-BANK-019530	28198	CIMMYTMA_23411	Unknown	Mexico	PUEB 900	CE-2016-A-2909-32	Celaya	2016	A	2909	32	160	1	2	1.5
CIMMYTMA-BANK-014045	254960	CIMMYTMA_16125	Dent	Mexico	PUEB 137	CE-2016-A-2909-82	Celaya	2016	A	2909	82	160	2	3.5	2
CIMMYTMA-BANK-010212	250952	CIMMYTMA_10212	Flint	Peru	APUC 141	CE-2016-A-2909-115	Celaya	2016	A	2909	115	520	1	4.5	3
CIMMYTMA-BANK-011153	251467	CIMMYTMA_10871	Flint	Brazil	BRAZ 82AR	TL-2016-A-1903-356	Tlaltizapan	2016	A	1903	356	180	1	3	1.5
CIMMYTMA-BANK-028258	314823	CIMMYTMA_30596	Flint	Philippines	PHIL 10436	TL-2016-A-1903-872	Tlaltizapan	2016	A	1903	872	200	2	2.5	1.5
CIMMYTMA-BANK-028253	314820	CIMMYTMA_30593	Flint	Philippines	PHIL 10432	TL-2016-A-1903-870	Tlaltizapan	2016	A	1903	870	180	2	2.5	1
CIMMYTMA-BANK-028244	314813	CIMMYTMA_30586	Flint	Philippines	PHIL 10425	TL-2016-A-1903-865	Tlaltizapan	2016	A	1903	865	240	2	2.5	1.5
CIMMYTMA-BANK-028259	314824	CIMMYTMA_30597	Flint	Philippines	PHIL 10437	TL-2016-A-1903-873	Tlaltizapan	2016	A	1903	873	200	2	2	1
CIMMYTMA-BANK-028248	314815	CIMMYTMA_30588	Flint	Philippines	PHIL 10428 a	CE-2016-A-2909-2	Celaya	2016	A	2909	2	220	2	2	1
CIMMYTMA-BANK-028252	314819	CIMMYTMA_30592	Flint	Philippines	PHIL 10431	TL-2016-A-1903-869	Tlaltizapan	2016	A	1903	869	240	2	2.5	1
CIMMYTMA-BANK-028255	314822	CIMMYTMA_30595	Flint	Philippines	PHIL 10435	TL-2016-A-1903-871	Tlaltizapan	2016	A	1903	871	220	2	2.5	1.5
CIMMYTMA-BANK-016653	26171	CIMMYTMA_18304	Flint	Brazil	BRAZ AL020	TL-2016-A-1903-488	Tlaltizapan	2016	A	1903	488	140	2	NA	1
CIMMYTMA-BANK-000958	6724	CIMMYTMA_958	Flint	CostaRica	CRIC 114	TL-2016-A-1903-22	Tlaltizapan	2016	A	1903	22	140	2	2.5	1.5
CIMMYTMA-BANK-003347	11793	CIMMYTMA_3347	Flint	CostaRica	CRIC 122	TL-2016-A-1903-149	Tlaltizapan	2016	A	1903	149	200	2	2.5	1.5
CIMMYTMA-BANK-021864	259160	CIMMYTMA_21633	Flint	Paraguay	PAZM 10095	CE-2016-A-2909-37	Celaya	2016	A	2909	37	400	1	4.5	3
CIMMYTMA-BANK-026904	259184	CIMMYTMA_21665	Popcorn	Paraguay	PAZM 10127	TL-2016-A-1903-831	Tlaltizapan	2016	A	1903	831	400	2	4	3.5
CIMMYTMA-BANK-021890	259187	CIMMYTMA_21669	Flint	Paraguay	PAZM 10131	TL-2016-A-1903-620	Tlaltizapan	2016	A	1903	620	540	2	5	3.5
CIMMYTMA-BANK-021880	259176	CIMMYTMA_21652	Flint	Paraguay	PAZM 10114	CE-2016-A-2909-35	Celaya	2016	A	2909	35	560	2	4.5	4.5
CIMMYTMA-BANK-026906	259195	CIMMYTMA_21677	Flint	Paraguay	PAZM 10139	TL-2016-A-1903-832	Tlaltizapan	2016	A	1903	832	300	2	3	3.5
CIMMYTMA-BANK-021865	259161	CIMMYTMA_21634	Flint	Paraguay	PAZM 10096	CE-2016-A-2909-36	Celaya	2016	A	2909	36	480	2	3.5	3
CIMMYTMA-BANK-010214	250954	CIMMYTMA_10214	Flint	Peru	APUC 140	CE-2016-A-2909-114	Celaya	2016	A	2909	114	420	2	5	3
CIMMYTMA-BANK-022310	28995	CIMMYTMA_25264	Flint	Mexico	GUER 294	TL-2016-A-1903-632	Tlaltizapan	2016	A	1903	632	200	2	3	2.5
CIMMYTMA-BANK-002891	245326	CIMMYTMA_2891	Dent	Brazil	BRAZ 2933	TL-2016-A-1903-131	Tlaltizapan	2016	A	1903	131	200	2	2.5	3
CIMMYTMA-BANK-025021	263616	CIMMYTMA_27154	Flint	Brazil	BRAZ BA164	TL-2016-A-1903-730	Tlaltizapan	2016	A	1903	730	220	2	4.5	2.5
CIMMYTMA-BANK-016664	26178	CIMMYTMA_18315	Flint	Brazil	BRAZ BA057	TL-2016-A-1903-876	Tlaltizapan	2016	A	1903	876	#N/A	1	4.5	3.5
CIMMYTMA-BANK-025020	263615	CIMMYTMA_27153	Popcorn	Brazil	BRAZ BA110	TL-2016-A-1903-729	Tlaltizapan	2016	A	1903	729	500	2	2.5	4
CIMMYTMA-BANK-013421	25060	CIMMYTMA_15531	Dent	Brazil	BRAZ BA084	TL-2016-A-1903-409	Tlaltizapan	2016	A	1903	409	240	1	2.5	2
CIMMYTMA-BANK-016661	256415	CIMMYTMA_18312	Flint	Brazil	BRAZ BA025	TL-2016-A-1903-491	Tlaltizapan	2016	A	1903	491	440	1	4.5	3.5
CIMMYTMA-BANK-025017	263612	CIMMYTMA_27150	Popcorn	Brazil	BRAZ BA078	TL-2016-A-1903-728	Tlaltizapan	2016	A	1903	728	380	2	3.5	3.5
CIMMYTMA-BANK-013371	25010	CIMMYTMA_15481	Flint	Brazil	BRAZ BA017	TL-2016-A-1903-404	Tlaltizapan	2016	A	1903	404	400	2	3.5	3
CIMMYTMA-BANK-016659	256413	CIMMYTMA_18310	Flint	Brazil	BRAZ BA018	TL-2016-A-1903-490	Tlaltizapan	2016	A	1903	490	500	NA	4.5	5
CIMMYTMA-BANK-013306	24977	CIMMYTMA_15416	Flint	Brazil	BRAZ BA007	CE-2016-A-2909-92	Celaya	2016	A	2909	92	620	1	4.5	3.5
CIMMYTMA-BANK-016655	26175	CIMMYTMA_18306	Flint	Brazil	BRAZ BA006	TL-2016-A-1903-489	Tlaltizapan	2016	A	1903	489	100	2	NA	1
CIMMYTMA-BANK-013370	25009	CIMMYTMA_15480	Flint	Brazil	BRAZ BA039	TL-2016-A-1903-403	Tlaltizapan	2016	A	1903	403	620	1	5	3.5
CIMMYTMA-BANK-001809	8261	CIMMYTMA_1809	Flint	Guatemala	GUAT 148	TL-2016-A-1903-35	Tlaltizapan	2016	A	1903	35	180	2	2.5	2
CIMMYTMA-BANK-028262	314625	CIMMYTMA_30335	Flint	Philippines	PHIL 32558	TL-2016-A-1903-853	Tlaltizapan	2016	A	1903	853	180	2	2.5	1
CIMMYTMA-BANK-028263	314626	CIMMYTMA_30336	Flint	Philippines	PHIL 32560	TL-2016-A-1903-854	Tlaltizapan	2016	A	1903	854	180	2	3.5	2
CIMMYTMA-BANK-024274	263050	CIMMYTMA_26526	Flint	Argentina	ARZM 01 112	CE-2016-A-2909-17	Celaya	2016	A	2909	17	400	2	3.5	2
CIMMYTMA-BANK-023490	262142	CIMMYTMA_25483	Popcorn	Argentina	ARZM 01 111	TL-2016-A-1903-646	Tlaltizapan	2016	A	1903	646	460	2	4.5	3.5
CIMMYTMA-BANK-020738	261323	CIMMYTMA_24402	Flint	Argentina	ARZM 01 110	TL-2016-A-1903-560	Tlaltizapan	2016	A	1903	560	360	2	3.5	2.5
CIMMYTMA-BANK-028195	314778	CIMMYTMA_30551	Flint	Philippines	PHIL 10352	TL-2016-A-1903-857	Tlaltizapan	2016	A	1903	857	200	2	2.5	1.5
CIMMYTMA-BANK-028193	314776	CIMMYTMA_30549	Flint	Philippines	PHIL 10350	TL-2016-A-1903-856	Tlaltizapan	2016	A	1903	856	240	2	3.5	2
CIMMYTMA-BANK-028201	314780	CIMMYTMA_30553	Flint	Philippines	PHIL 10360	TL-2016-A-1903-859	Tlaltizapan	2016	A	1903	859	180	2	2.5	1.5
CIMMYTMA-BANK-028187	314775	CIMMYTMA_30548	Flint	Philippines	PHIL 10349	TL-2016-A-1903-855	Tlaltizapan	2016	A	1903	855	180	2	2	1.5
CIMMYTMA-BANK-021734	259040	CIMMYTMA_21483	Flint	Paraguay	PAZM 05074	TL-2016-A-1903-607	Tlaltizapan	2016	A	1903	607	460	2	3.5	4
CIMMYTMA-BANK-021726	259031	CIMMYTMA_21474	Flint	Paraguay	PAZM 05065	TL-2016-A-1903-606	Tlaltizapan	2016	A	1903	606	500	2	4.5	5
CIMMYTMA-BANK-021725	259030	CIMMYTMA_21473	Flint	Paraguay	PAZM 05064	TL-2016-A-1903-605	Tlaltizapan	2016	A	1903	605	380	1	3.5	3
CIMMYTMA-BANK-004158	246185	CIMMYTMA_4158	Flint	Paraguay	PARA 176	TL-2016-A-1903-164	Tlaltizapan	2016	A	1903	164	200	2	3	3
CIMMYTMA-BANK-002766	245226	CIMMYTMA_2766	Flint	Paraguay	PARA 174	TL-2016-A-1903-54	Tlaltizapan	2016	A	1903	54	500	2	3.5	4
CIMMYTMA-BANK-021721	259025	CIMMYTMA_21467	Flint	Paraguay	PAZM 05058	TL-2016-A-1903-604	Tlaltizapan	2016	A	1903	604	300	1	4	3.5
CIMMYTMA-BANK-021739	259049	CIMMYTMA_21492	Flint	Paraguay	PAZM 05083	TL-2016-A-1903-608	Tlaltizapan	2016	A	1903	608	300	2	5	3.5
CIMMYTMA-BANK-004140	14068	CIMMYTMA_4140	Flint	Paraguay	PARA 145	TL-2016-A-1903-160	Tlaltizapan	2016	A	1903	160	180	2	2.5	1.5
CIMMYTMA-BANK-021771	259079	CIMMYTMA_21527	Flint	Paraguay	PAZM 06070	TL-2016-A-1903-610	Tlaltizapan	2016	A	1903	610	360	1	4.5	3
CIMMYTMA-BANK-021743	259052	CIMMYTMA_21496	Flint	Paraguay	PAZM 06039	CE-2016-A-2909-38	Celaya	2016	A	2909	38	380	2	4.5	4
CIMMYTMA-BANK-025878	264628	CIMMYTMA_28429	Flint	Chile	CHZM 06 012	TL-2016-A-1903-759	Tlaltizapan	2016	A	1903	759	480	1	4.5	3.5
CIMMYTMA-BANK-014919	255695	CIMMYTMA_16980	Flint	Ecuador	ECUA 666	TL-2016-A-1903-449	Tlaltizapan	2016	A	1903	449	180	2	2	1
CIMMYTMA-BANK-010444	251174	CIMMYTMA_10444	Flint	Uruguay	URUG 301	TL-2016-A-1903-334	Tlaltizapan	2016	A	1903	334	460	2	4.5	3
CIMMYTMA-BANK-010414	251148	CIMMYTMA_10414	Flint	Uruguay	URUG 159	CE-2016-A-2909-106	Celaya	2016	A	2909	106	600	2	3.5	3
CIMMYTMA-BANK-010413	251147	CIMMYTMA_10413	Flint	Uruguay	URUG 158	CE-2016-A-2909-107	Celaya	2016	A	2909	107	480	2	3.5	2.5
CIMMYTMA-BANK-010632	23778	CIMMYTMA_10632	Flint	Uruguay	URUG 204	TL-2016-A-1903-347	Tlaltizapan	2016	A	1903	347	200	1	3.5	2.5
CIMMYTMA-BANK-010442	251172	CIMMYTMA_10442	Flint	Uruguay	URUG 231	TL-2016-A-1903-333	Tlaltizapan	2016	A	1903	333	440	2	3	3.5
CIMMYTMA-BANK-010415	23677	CIMMYTMA_10415	Flint	Uruguay	URUG 192	TL-2016-A-1903-329	Tlaltizapan	2016	A	1903	329	440	2	3	3.5
CIMMYTMA-BANK-010416	251149	CIMMYTMA_10416	Flint	Uruguay	URUG 197	TL-2016-A-1903-330	Tlaltizapan	2016	A	1903	330	440	2	4	3.5
CIMMYTMA-BANK-010446	251176	CIMMYTMA_10446	Flint	Uruguay	URUG 332	CE-2016-A-2909-105	Celaya	2016	A	2909	105	360	2	4	4
CIMMYTMA-BANK-010447	251177	CIMMYTMA_10447	Flint	Uruguay	URUG 335	TL-2016-A-1903-337	Tlaltizapan	2016	A	1903	337	540	2	4.5	5
CIMMYTMA-BANK-010615	23758	CIMMYTMA_10615	Flint	Uruguay	URUG 298	TL-2016-A-1903-346	Tlaltizapan	2016	A	1903	346	320	2	3.5	2.5
CIMMYTMA-BANK-010816	251766	CIMMYTMA_11523	Flint	Uruguay	URUG 107A	TL-2016-A-1903-354	Tlaltizapan	2016	A	1903	354	260	2	4	3
CIMMYTMA-BANK-026914	259230	CIMMYTMA_21726	Popcorn	Paraguay	PAZM 14118	TL-2016-A-1903-836	Tlaltizapan	2016	A	1903	836	440	1	4	3
CIMMYTMA-BANK-021928	259232	CIMMYTMA_21731	Flint	Paraguay	PAZM 14123	TL-2016-A-1903-623	Tlaltizapan	2016	A	1903	623	540	1	4.5	3.5
CIMMYTMA-BANK-026915	259241	CIMMYTMA_21741	Flint	Paraguay	PAZM 14133	TL-2016-A-1903-837	Tlaltizapan	2016	A	1903	837	340	NA	3	2
CIMMYTMA-BANK-021938	259242	CIMMYTMA_21742	Flint	Paraguay	PAZM 14134	TL-2016-A-1903-624	Tlaltizapan	2016	A	1903	624	500	NA	4.5	4
CIMMYTMA-BANK-026912	259219	CIMMYTMA_21712	Popcorn	Paraguay	PAZM 14104	TL-2016-A-1903-834	Tlaltizapan	2016	A	1903	834	680	2	4	3
CIMMYTMA-BANK-026913	259225	CIMMYTMA_21720	Flint	Paraguay	PAZM 14112	TL-2016-A-1903-835	Tlaltizapan	2016	A	1903	835	500	2	4.5	4
CIMMYTMA-BANK-021919	259223	CIMMYTMA_21718	Flint	Paraguay	PAZM 14110	TL-2016-A-1903-622	Tlaltizapan	2016	A	1903	622	500	NA	4.5	4
CIMMYTMA-BANK-026910	259214	CIMMYTMA_21707	Popcorn	Paraguay	PAZM 14099	TL-2016-A-1903-833	Tlaltizapan	2016	A	1903	833	440	2	3.5	3.5
CIMMYTMA-BANK-021911	259213	CIMMYTMA_21706	Flint	Paraguay	PAZM 14098	CE-2016-A-2909-34	Celaya	2016	A	2909	34	420	1	3.5	3.5
CIMMYTMA-BANK-014633	255421	CIMMYTMA_16681	Flint	Ecuador	ECUA 04 007	TL-2016-A-1903-445	Tlaltizapan	2016	A	1903	445	340	2	4.5	3.5
CIMMYTMA-BANK-014628	255416	CIMMYTMA_16676	Flint	Ecuador	ECUA 03 002	CE-2016-A-2909-78	Celaya	2016	A	2909	78	340	2	3.5	2
CIMMYTMA-BANK-026153	264903	CIMMYTMA_28704	Flint	Argentina	ARZM 12 120	TL-2016-A-1903-785	Tlaltizapan	2016	A	1903	785	180	2	3.5	2.5
CIMMYTMA-BANK-020839	261404	CIMMYTMA_24503	Flint	Argentina	ARZM 12 207	TL-2016-A-1903-580	Tlaltizapan	2016	A	1903	580	600	2	4.5	4.5
CIMMYTMA-BANK-023595	262233	CIMMYTMA_25596	Popcorn	Argentina	ARZM 12 045	TL-2016-A-1903-657	Tlaltizapan	2016	A	1903	657	600	2	3	3
CIMMYTMA-BANK-023599	262237	CIMMYTMA_25601	Flint	Argentina	ARZM 12 079	TL-2016-A-1903-658	Tlaltizapan	2016	A	1903	658	280	1	3	2
CIMMYTMA-BANK-020837	261402	CIMMYTMA_24501	Flint	Argentina	ARZM 12 181	CE-2016-A-2909-26	Celaya	2016	A	2909	26	280	1	2.5	2
CIMMYTMA-BANK-013508	254516	CIMMYTMA_15620	Flint	Argentina	ARZM 12 244	CE-2016-A-2909-87	Celaya	2016	A	2909	87	240	2	3	3.5
CIMMYTMA-BANK-017020	26866	CIMMYTMA_19289	Flint	Argentina	ARZM 12 154	CE-2016-A-2909-61	Celaya	2016	A	2909	61	140	2	3	2
CIMMYTMA-BANK-026168	264918	CIMMYTMA_28719	Flint	Argentina	ARZM 12 172	TL-2016-A-1903-790	Tlaltizapan	2016	A	1903	790	220	2	3	3
CIMMYTMA-BANK-026167	264917	CIMMYTMA_28718	Flint	Argentina	ARZM 12 171	TL-2016-A-1903-789	Tlaltizapan	2016	A	1903	789	180	2	2.5	2
CIMMYTMA-BANK-026164	264914	CIMMYTMA_28715	Flint	Argentina	ARZM 12 163	TL-2016-A-1903-788	Tlaltizapan	2016	A	1903	788	140	2	2.5	1.5
CIMMYTMA-BANK-026170	264920	CIMMYTMA_28721	Flint	Argentina	ARZM 12 179	TL-2016-A-1903-791	Tlaltizapan	2016	A	1903	791	180	2	2.5	3.5
CIMMYTMA-BANK-012458	253601	CIMMYTMA_14607	Flint	Argentina	ARZM 12 009	TL-2016-A-1903-374	Tlaltizapan	2016	A	1903	374	360	2	3.5	4
CIMMYTMA-BANK-026158	264908	CIMMYTMA_28709	Flint	Argentina	ARZM 12 132	TL-2016-A-1903-787	Tlaltizapan	2016	A	1903	787	160	2	2.5	2
CIMMYTMA-BANK-026157	264907	CIMMYTMA_28708	Flint	Argentina	ARZM 12 131	TL-2016-A-1903-786	Tlaltizapan	2016	A	1903	786	140	2	2.5	2
CIMMYTMA-BANK-013489	254498	CIMMYTMA_15601	Flint	Argentina	ARZM 12 036	TL-2016-A-1903-421	Tlaltizapan	2016	A	1903	421	460	2	4.5	3.5
CIMMYTMA-BANK-023602	262239	CIMMYTMA_25604	Popcorn	Argentina	ARZM 12 125	TL-2016-A-1903-659	Tlaltizapan	2016	A	1903	659	360	2	2.5	3
CIMMYTMA-BANK-003004	11012	CIMMYTMA_3004	Flint	Brazil	BRAZ 3055	CE-2016-A-2909-149	Celaya	2016	A	2909	149	440	2	3.5	3.5
CIMMYTMA-BANK-028247	314622	CIMMYTMA_30332	Flint	Philippines	PHIL 32529	TL-2016-A-1903-851	Tlaltizapan	2016	A	1903	851	220	2	2.5	2
CIMMYTMA-BANK-028256	314623	CIMMYTMA_30333	Flint	Philippines	PHIL 32530	TL-2016-A-1903-852	Tlaltizapan	2016	A	1903	852	180	2	3	1.5
CIMMYTMA-BANK-002764	245224	CIMMYTMA_2764	Flint	Paraguay	PARA 185	CE-2016-A-2909-157	Celaya	2016	A	2909	157	280	2	3.5	3.5
CIMMYTMA-BANK-004156	246184	CIMMYTMA_4156	Flint	Paraguay	PARA 166	TL-2016-A-1903-162	Tlaltizapan	2016	A	1903	162	360	2	4.5	3
CIMMYTMA-BANK-008439	249453	CIMMYTMA_8439	Flint	Paraguay	PARA 171	TL-2016-A-1903-289	Tlaltizapan	2016	A	1903	289	340	2	4.5	2
CIMMYTMA-BANK-002768	245228	CIMMYTMA_2768	Flint	Paraguay	PARA 183	TL-2016-A-1903-56	Tlaltizapan	2016	A	1903	56	420	2	3.5	3.5
CIMMYTMA-BANK-016705	26386	CIMMYTMA_18728	Flint	Chile	CHZM 13 134	TL-2016-A-1903-492	Tlaltizapan	2016	A	1903	492	380	1	3.5	3.5
CIMMYTMA-BANK-020779	28576	CIMMYTMA_24443	Flint	Argentina	ARZM 06 086	TL-2016-A-1903-561	Tlaltizapan	2016	A	1903	561	440	2	3.5	3.5
CIMMYTMA-BANK-024419	263207	CIMMYTMA_26691	Flint	Argentina	ARZM 06 107	TL-2016-A-1903-699	Tlaltizapan	2016	A	1903	699	440	2	4.5	3
CIMMYTMA-BANK-023566	29150	CIMMYTMA_25565	Popcorn	Argentina	ARZM 06 073	TL-2016-A-1903-653	Tlaltizapan	2016	A	1903	653	300	2	3	3.5
CIMMYTMA-BANK-020780	28577	CIMMYTMA_24444	Flint	Argentina	ARZM 06 088	TL-2016-A-1903-562	Tlaltizapan	2016	A	1903	562	480	2	3.5	3
CIMMYTMA-BANK-005216	16013	CIMMYTMA_5216	Flint	Guatemala	GUAT 220	TL-2016-A-1903-193	Tlaltizapan	2016	A	1903	193	160	2	2	2.5
CIMMYTMA-BANK-005234	16022	CIMMYTMA_5234	Flint	Guatemala	GUAT 268	TL-2016-A-1903-194	Tlaltizapan	2016	A	1903	194	200	2	2.5	2
CIMMYTMA-BANK-003842	12786	CIMMYTMA_3842	Flint	Panama	PANA 159	TL-2016-A-1903-153	Tlaltizapan	2016	A	1903	153	140	1	2	2
CIMMYTMA-BANK-024161	28454	CIMMYTMA_23983	Dent	Mexico	PUEB 64	CE-2016-A-2909-28	Celaya	2016	A	2909	28	160	2	3.5	2.5
CIMMYTMA-BANK-012511	251869	CIMMYTMA_11806	Flint	Bolivia	BOLI 348	TL-2016-A-1903-377	Tlaltizapan	2016	A	1903	377	140	2	2	1
CIMMYTMA-BANK-014858	255639	CIMMYTMA_16919	Flint	Bolivia	BOLI 907	TL-2016-A-1903-448	Tlaltizapan	2016	A	1903	448	180	2	2	1
CIMMYTMA-BANK-000168	243457	CIMMYTMA_168	Flint	Mexico	MICH 170	TL-2016-A-1903-4	Tlaltizapan	2016	A	1903	4	380	2	3	3
CIMMYTMA-BANK-000013	83	CIMMYTMA_13	Flint	Mexico	MICH GP12	TL-2016-A-1903-1	Tlaltizapan	2016	A	1903	1	240	2	3.5	2
CIMMYTMA-BANK-000170	1870	CIMMYTMA_170	Flint	Mexico	MICH 157	TL-2016-A-1903-6	Tlaltizapan	2016	A	1903	6	330	2	3.5	2
CIMMYTMA-BANK-000169	1838	CIMMYTMA_169	Flint	Mexico	MICH 156	TL-2016-A-1903-5	Tlaltizapan	2016	A	1903	5	220	2	3	2
CIMMYTMA-BANK-012053	253244	CIMMYTMA_14213	Flint	Bolivia	BOZM 0059	TL-2016-A-1903-366	Tlaltizapan	2016	A	1903	366	340	2	3.5	4
CIMMYTMA-BANK-015281	256725	CIMMYTMA_18679	Flint	Bolivia	BOLI 864	TL-2016-A-1903-468	Tlaltizapan	2016	A	1903	468	500	2	4	3.5
CIMMYTMA-BANK-013127	253980	CIMMYTMA_15024	Flint	Bolivia	BOZM 0839	TL-2016-A-1903-395	Tlaltizapan	2016	A	1903	395	200	2	2.5	1.5
CIMMYTMA-BANK-026354	265104	CIMMYTMA_28905	Flint	Bolivia	BOZM 0837	TL-2016-A-1903-800	Tlaltizapan	2016	A	1903	800	320	2	3.5	2.5
CIMMYTMA-BANK-003778	12603	CIMMYTMA_3778	Flint	Panama	PANA 55	TL-2016-A-1903-152	Tlaltizapan	2016	A	1903	152	180	1	2.5	1.5
CIMMYTMA-BANK-025877	264627	CIMMYTMA_28428	Flint	Chile	CHZM 06 010	TL-2016-A-1903-758	Tlaltizapan	2016	A	1903	758	400	2	3.5	2.5
CIMMYTMA-BANK-025876	264626	CIMMYTMA_28427	Flint	Chile	CHZM 06 004	TL-2016-A-1903-757	Tlaltizapan	2016	A	1903	757	460	1	3.5	4
CIMMYTMA-BANK-026499	264329	CIMMYTMA_28130	Popcorn	Chile	CHZM 06 031	TL-2016-A-1903-807	Tlaltizapan	2016	A	1903	807	500	2	3.5	3
CIMMYTMA-BANK-006609	248006	CIMMYTMA_6609	Popcorn	Uruguay	URUG 1114	TL-2016-A-1903-220	Tlaltizapan	2016	A	1903	220	480	2	4.5	3.5
CIMMYTMA-BANK-004271	246281	CIMMYTMA_4271	Flint	Uruguay	URUG 633	TL-2016-A-1903-171	Tlaltizapan	2016	A	1903	171	260	1	2.5	1.5
CIMMYTMA-BANK-021682	258985	CIMMYTMA_21423	Flint	Paraguay	PAZM 01082	TL-2016-A-1903-602	Tlaltizapan	2016	A	1903	602	360	1	4	3.5
CIMMYTMA-BANK-021673	258975	CIMMYTMA_21412	Flint	Paraguay	PAZM 01071	TL-2016-A-1903-601	Tlaltizapan	2016	A	1903	601	220	2	3	2.5
CIMMYTMA-BANK-021654	258956	CIMMYTMA_21393	Flint	Paraguay	PAZM 01052	TL-2016-A-1903-598	Tlaltizapan	2016	A	1903	598	420	2	3.5	4
CIMMYTMA-BANK-021623	260325	CIMMYTMA_22958	Flint	Colombia	NARI 477	TL-2016-A-1903-596	Tlaltizapan	2016	A	1903	596	200	1	4.5	2
CIMMYTMA-BANK-023659	262295	CIMMYTMA_25670	Popcorn	Argentina	ARZM 14 081	TL-2016-A-1903-670	Tlaltizapan	2016	A	1903	670	320	2	3	3
CIMMYTMA-BANK-023655	262292	CIMMYTMA_25666	Popcorn	Argentina	ARZM 14 070	TL-2016-A-1903-669	Tlaltizapan	2016	A	1903	669	620	2	4.5	4
CIMMYTMA-BANK-016945	257122	CIMMYTMA_19214	Flint	Argentina	ARZM 14 009	TL-2016-A-1903-507	Tlaltizapan	2016	A	1903	507	440	2	3.5	4
CIMMYTMA-BANK-026665	265396	CIMMYTMA_29205	Flint	Argentina	ARZM 14 035	TL-2016-A-1903-818	Tlaltizapan	2016	A	1903	818	500	2	4	3
CIMMYTMA-BANK-026286	265036	CIMMYTMA_28837	Popcorn	Argentina	ARZM 14 028	TL-2016-A-1903-795	Tlaltizapan	2016	A	1903	795	480	2	3.5	3
CIMMYTMA-BANK-026666	265397	CIMMYTMA_29206	Dent	Argentina	ARZM 14 040	TL-2016-A-1903-819	Tlaltizapan	2016	A	1903	819	460	2	3.5	3
CIMMYTMA-BANK-023648	262284	CIMMYTMA_25657	Popcorn	Argentina	ARZM 14 039	TL-2016-A-1903-667	Tlaltizapan	2016	A	1903	667	400	2	4	3
CIMMYTMA-BANK-026281	265031	CIMMYTMA_28832	Flint	Argentina	ARZM 14 017	TL-2016-A-1903-794	Tlaltizapan	2016	A	1903	794	240	2	2.5	2
CIMMYTMA-BANK-023650	262287	CIMMYTMA_25660	Flint	Argentina	ARZM 14 046	TL-2016-A-1903-668	Tlaltizapan	2016	A	1903	668	260	2	3.5	2.5
CIMMYTMA-BANK-023739	262280	CIMMYTMA_25652	Popcorn	Argentina	ARZM 14 025	TL-2016-A-1903-678	Tlaltizapan	2016	A	1903	678	440	2	3.5	4
CIMMYTMA-BANK-026661	265395	CIMMYTMA_29204	Flint	Argentina	ARZM 14 014	TL-2016-A-1903-816	Tlaltizapan	2016	A	1903	816	380	2	3.5	3.5
CIMMYTMA-BANK-023640	262276	CIMMYTMA_25648	Popcorn	Argentina	ARZM 14 012	TL-2016-A-1903-666	Tlaltizapan	2016	A	1903	666	480	2	3	3.5
CIMMYTMA-BANK-026669	265322	CIMMYTMA_29123	Popcorn	Argentina	ARZM 14 082	TL-2016-A-1903-820	Tlaltizapan	2016	A	1903	820	220	2	3	1.5
CIMMYTMA-BANK-026295	265045	CIMMYTMA_28846	Popcorn	Argentina	ARZM 14 062	TL-2016-A-1903-796	Tlaltizapan	2016	A	1903	796	340	2	3	4
CIMMYTMA-BANK-026298	265048	CIMMYTMA_28849	Floury	Argentina	ARZM 14 067	TL-2016-A-1903-797	Tlaltizapan	2016	A	1903	797	520	2	3	3.5
CIMMYTMA-BANK-023537	262186	CIMMYTMA_25531	Popcorn	Argentina	ARZM 04 077	TL-2016-A-1903-648	Tlaltizapan	2016	A	1903	648	380	2	3.5	3.5
CIMMYTMA-BANK-024331	29581	CIMMYTMA_26587	Flint	Argentina	ARZM 04 070	TL-2016-A-1903-691	Tlaltizapan	2016	A	1903	691	280	2	3.5	2.5
CIMMYTMA-BANK-024324	263099	CIMMYTMA_26578	Dent	Argentina	ARZM 04 048	TL-2016-A-1903-689	Tlaltizapan	2016	A	1903	689	160	1	3.5	2
CIMMYTMA-BANK-024339	263114	CIMMYTMA_26595	Flint	Argentina	ARZM 04 090	TL-2016-A-1903-692	Tlaltizapan	2016	A	1903	692	280	2	4.5	4
CIMMYTMA-BANK-024310	263083	CIMMYTMA_26562	Flint	Argentina	ARZM 04 009	TL-2016-A-1903-688	Tlaltizapan	2016	A	1903	688	460	2	3	3.5
CIMMYTMA-BANK-023527	262176	CIMMYTMA_25520	Popcorn	Argentina	ARZM 04 023	TL-2016-A-1903-647	Tlaltizapan	2016	A	1903	647	600	2	4.5	3.5
CIMMYTMA-BANK-016888	257081	CIMMYTMA_19157	Flint	Argentina	ARZM 04 001	TL-2016-A-1903-505	Tlaltizapan	2016	A	1903	505	420	2	3.5	3.5
CIMMYTMA-BANK-024308	263082	CIMMYTMA_26560	Flint	Argentina	ARZM 04 005	TL-2016-A-1903-687	Tlaltizapan	2016	A	1903	687	580	2	3.5	3.5
CIMMYTMA-BANK-024249	263028	CIMMYTMA_26501	Flint	Argentina	ARZM 04 055	TL-2016-A-1903-681	Tlaltizapan	2016	A	1903	681	440	2	3.5	3
CIMMYTMA-BANK-010237	250972	CIMMYTMA_10237	Flint	Ecuador	ECUADO X14139	CE-2016-A-2909-112	Celaya	2016	A	2909	112	240	2	3	2.5
CIMMYTMA-BANK-000861	243893	CIMMYTMA_861	Flint	Mexico	SINA 2	TL-2016-A-1903-21	Tlaltizapan	2016	A	1903	21	200	2	3.5	3
CIMMYTMA-BANK-021607	260288	CIMMYTMA_22917	Flint	Colombia	CUND 564	TL-2016-A-1903-595	Tlaltizapan	2016	A	1903	595	240	1	3.5	1.5
CIMMYTMA-BANK-003108	11389	CIMMYTMA_3108	Flint	Colombia	CUND 327	TL-2016-A-1903-138	Tlaltizapan	2016	A	1903	138	340	2	3.5	2.5
CIMMYTMA-BANK-015082	255502	CIMMYTMA_16775	Popcorn	Chile	CHZM 07 004	TL-2016-A-1903-457	Tlaltizapan	2016	A	1903	457	400	2	4	3.5
CIMMYTMA-BANK-025888	264638	CIMMYTMA_28439	Flint	Chile	CHZM 07 007	TL-2016-A-1903-760	Tlaltizapan	2016	A	1903	760	460	2	3.5	4
CIMMYTMA-BANK-026708	265429	CIMMYTMA_29240	Flint	Chile	CHZM 07 015	TL-2016-A-1903-825	Tlaltizapan	2016	A	1903	825	240	1	2.5	3
CIMMYTMA-BANK-028203	314782	CIMMYTMA_30555	Flint	Philippines	PHIL 10362	TL-2016-A-1903-860	Tlaltizapan	2016	A	1903	860	220	2	2.5	2
CIMMYTMA-BANK-028204	314783	CIMMYTMA_30556	Flint	Philippines	PHIL 10365	TL-2016-A-1903-861	Tlaltizapan	2016	A	1903	861	180	2	2.5	1.5
CIMMYTMA-BANK-007996	249059	CIMMYTMA_7996	Flint	Mexico	NAYA 235	TL-2016-A-1903-265	Tlaltizapan	2016	A	1903	265	300	NA	5	2
CIMMYTMA-BANK-007994	249057	CIMMYTMA_7994	Flint	Mexico	NAYA 231	TL-2016-A-1903-264	Tlaltizapan	2016	A	1903	264	320	NA	3.5	1.5
CIMMYTMA-BANK-007119	248380	CIMMYTMA_7119	Flint	Mexico	NAYA 294	TL-2016-A-1903-235	Tlaltizapan	2016	A	1903	235	420	2	4.5	3
CIMMYTMA-BANK-022093	28868	CIMMYTMA_25021	Flint	Mexico	SINA 176	TL-2016-A-1903-627	Tlaltizapan	2016	A	1903	627	400	2	3.5	3
CIMMYTMA-BANK-012353	253498	CIMMYTMA_14502	Flint	Chile	CHZM 02 004	TL-2016-A-1903-373	Tlaltizapan	2016	A	1903	373	180	2	2.5	1.5
CIMMYTMA-BANK-018540	27074	CIMMYTMA_20320	Flint	Chile	CHZM 02 014	CE-2016-A-2909-52	Celaya	2016	A	2909	52	120	1	2	1
CIMMYTMA-BANK-024302	263076	CIMMYTMA_26554	Flint	Argentina	ARZM 03 042	TL-2016-A-1903-686	Tlaltizapan	2016	A	1903	686	460	2	3.5	4.5
CIMMYTMA-BANK-023002	29327	CIMMYTMA_25815	Flint	Mexico	QROO 74	TL-2016-A-1903-641	Tlaltizapan	2016	A	1903	641	120	1	2.5	1.5
CIMMYTMA-BANK-004315	246318	CIMMYTMA_4315	Flint	Uruguay	URUG 752	TL-2016-A-1903-173	Tlaltizapan	2016	A	1903	173	180	2	3	2
CIMMYTMA-BANK-020784	261358	CIMMYTMA_24448	Flint	Argentina	ARZM 07 010	TL-2016-A-1903-563	Tlaltizapan	2016	A	1903	563	340	2	3.5	3
CIMMYTMA-BANK-024265	29571	CIMMYTMA_26517	Flint	Argentina	ARZM 07 141	TL-2016-A-1903-684	Tlaltizapan	2016	A	1903	684	280	2	3.5	2.5
CIMMYTMA-BANK-013482	25080	CIMMYTMA_15594	Flint	Argentina	ARZM 07 129	TL-2016-A-1903-417	Tlaltizapan	2016	A	1903	417	420	2	3.5	2.5
CIMMYTMA-BANK-013477	254491	CIMMYTMA_15589	Flint	Argentina	ARZM 07 095	TL-2016-A-1903-415	Tlaltizapan	2016	A	1903	415	640	2	3.5	3.5
CIMMYTMA-BANK-013474	25074	CIMMYTMA_15586	Flint	Argentina	ARZM 07 051	CE-2016-A-2909-90	Celaya	2016	A	2909	90	280	2	3	3
CIMMYTMA-BANK-013473	25073	CIMMYTMA_15585	Flint	Argentina	ARZM 07 049	TL-2016-A-1903-413	Tlaltizapan	2016	A	1903	413	380	1	3.5	3
CIMMYTMA-BANK-024262	263040	CIMMYTMA_26514	Flint	Argentina	ARZM 07 057	TL-2016-A-1903-683	Tlaltizapan	2016	A	1903	683	360	2	4.5	2.5
CIMMYTMA-BANK-024451	263232	CIMMYTMA_26724	Floury	Argentina	ARZM 07 062	TL-2016-A-1903-702	Tlaltizapan	2016	A	1903	702	180	2	3	2
CIMMYTMA-BANK-024442	29597	CIMMYTMA_26714	Flint	Argentina	ARZM 07 041	TL-2016-A-1903-701	Tlaltizapan	2016	A	1903	701	340	2	4.5	2.5
CIMMYTMA-BANK-024432	29589	CIMMYTMA_26704	Flint	Argentina	ARZM 07 024	TL-2016-A-1903-700	Tlaltizapan	2016	A	1903	700	240	2	3.5	2.5
CIMMYTMA-BANK-027425	265303	CIMMYTMA_29104	Flint	Argentina	ARZM 07 121	TL-2016-A-1903-841	Tlaltizapan	2016	A	1903	841	460	2	3.5	4
CIMMYTMA-BANK-024466	263245	CIMMYTMA_26742	Dent	Argentina	ARZM 07 106	TL-2016-A-1903-703	Tlaltizapan	2016	A	1903	703	340	2	3.5	4
CIMMYTMA-BANK-024469	263248	CIMMYTMA_26745	Flint	Argentina	ARZM 07 111	TL-2016-A-1903-704	Tlaltizapan	2016	A	1903	704	300	2	3	3.5
CIMMYTMA-BANK-024472	263249	CIMMYTMA_26748	Flint	Argentina	ARZM 07 117	CE-2016-A-2909-16	Celaya	2016	A	2909	16	320	2	3.5	2.5
CIMMYTMA-BANK-013479	25076	CIMMYTMA_15591	Flint	Argentina	ARZM 07 100	CE-2016-A-2909-89	Celaya	2016	A	2909	89	500	2	5	3.5
CIMMYTMA-BANK-003014	245432	CIMMYTMA_3014	Flint	Brazil	BRAZ 3066	TL-2016-A-1903-134	Tlaltizapan	2016	A	1903	134	220	2	2.5	2
CIMMYTMA-BANK-007958	249031	CIMMYTMA_7958	Flint	Mexico	CHIH 201	CE-2016-A-2909-129	Celaya	2016	A	2909	129	300	2	4.5	2
CIMMYTMA-BANK-009042	249984	CIMMYTMA_9042	Flint	Paraguay	PARA 179	TL-2016-A-1903-300	Tlaltizapan	2016	A	1903	300	200	1	3.5	2
CIMMYTMA-BANK-021710	259013	CIMMYTMA_21455	Flint	Paraguay	PAZM 04040	TL-2016-A-1903-603	Tlaltizapan	2016	A	1903	603	500	1	4.5	4.5
CIMMYTMA-BANK-026886	259000	CIMMYTMA_21441	Popcorn	Paraguay	PAZM 04026	CE-2016-A-2909-39	Celaya	2016	A	2909	39	300	2	2.5	1.5
CIMMYTMA-BANK-015416	256365	CIMMYTMA_18249	Flint	Peru	JUN. 82	TL-2016-A-1903-470	Tlaltizapan	2016	A	1903	470	400	2	3.5	2.5
CIMMYTMA-BANK-021440	261029	CIMMYTMA_23802	Flint	Peru	JUN. 107	CE-2016-A-2909-29	Celaya	2016	A	2909	29	320	2	3	4
CIMMYTMA-BANK-021342	252089	CIMMYTMA_12462	Flint	Peru	PERU 336	TL-2016-A-1903-588	Tlaltizapan	2016	A	1903	588	400	2	3.5	3
CIMMYTMA-BANK-021439	261028	CIMMYTMA_23801	Flint	Peru	JUN. 100	TL-2016-A-1903-590	Tlaltizapan	2016	A	1903	590	470	2	3	4
CIMMYTMA-BANK-028293	314544	CIMMYTMA_30178	Flint	Philippines	PHIL 32068	TL-2016-A-1903-844	Tlaltizapan	2016	A	1903	844	380	2	3.5	3.5
CIMMYTMA-BANK-028158	314545	CIMMYTMA_30179	Flint	Philippines	PHIL 32069	TL-2016-A-1903-845	Tlaltizapan	2016	A	1903	845	460	1	3.5	3
CIMMYTMA-BANK-019088	259319	CIMMYTMA_21823	Floury	Ecuador	CANGUI IMBABU	TL-2016-A-1903-550	Tlaltizapan	2016	A	1903	550	520	1	4	3.5
CIMMYTMA-BANK-010260	250994	CIMMYTMA_10260	Flint	Ecuador	ECUA	CE-2016-A-2909-108	Celaya	2016	A	2909	108	540	2	4.5	3.5
CIMMYTMA-BANK-010259	250993	CIMMYTMA_10259	Flint	Ecuador	ECUA	TL-2016-A-1903-323	Tlaltizapan	2016	A	1903	323	460	2	4.5	3
CIMMYTMA-BANK-020495	260260	CIMMYTMA_22879	Flint	Colombia	CAUC 368	TL-2016-A-1903-558	Tlaltizapan	2016	A	1903	558	160	1	2	1.5
CIMMYTMA-BANK-012318	253463	CIMMYTMA_14467	Flint	Chile	CHZM 01 033	TL-2016-A-1903-372	Tlaltizapan	2016	A	1903	372	300	2	3.5	3
CIMMYTMA-BANK-012315	253460	CIMMYTMA_14464	Flint	Chile	CHZM 01 030	TL-2016-A-1903-371	Tlaltizapan	2016	A	1903	371	340	2	3.5	3
CIMMYTMA-BANK-028174	314558	CIMMYTMA_30204	Flint	Philippines	PHIL 32171	TL-2016-A-1903-848	Tlaltizapan	2016	A	1903	848	360	2	3.5	2.5
CIMMYTMA-BANK-021817	259118	CIMMYTMA_21574	Flint	Paraguay	PAZM 07135	TL-2016-A-1903-615	Tlaltizapan	2016	A	1903	615	340	2	3.5	3.5
CIMMYTMA-BANK-026897	259122	CIMMYTMA_21578	Flint	Paraguay	PAZM 07139	TL-2016-A-1903-830	Tlaltizapan	2016	A	1903	830	260	2	3	1.5
CIMMYTMA-BANK-021777	259084	CIMMYTMA_21533	Flint	Paraguay	PAZM 07094	TL-2016-A-1903-611	Tlaltizapan	2016	A	1903	611	280	2	3.5	3.5
CIMMYTMA-BANK-026445	265189	CIMMYTMA_28990	Popcorn	Paraguay	ITAPUA 5	TL-2016-A-1903-805	Tlaltizapan	2016	A	1903	805	400	2	3.5	3
CIMMYTMA-BANK-021812	259114	CIMMYTMA_21569	Flint	Paraguay	PAZM 07130	TL-2016-A-1903-614	Tlaltizapan	2016	A	1903	614	380	1	3	3
CIMMYTMA-BANK-021809	259113	CIMMYTMA_21566	Flint	Paraguay	PAZM 07127	TL-2016-A-1903-613	Tlaltizapan	2016	A	1903	613	460	2	3.5	3
CIMMYTMA-BANK-021804	259109	CIMMYTMA_21561	Flint	Paraguay	PAZM 07122	TL-2016-A-1903-612	Tlaltizapan	2016	A	1903	612	300	2	3.5	3.5
CIMMYTMA-BANK-001810	8262	CIMMYTMA_1810	Dent	Guatemala	GUAT 225	TL-2016-A-1903-36	Tlaltizapan	2016	A	1903	36	140	2	2.5	2
CIMMYTMA-BANK-020417	252213	CIMMYTMA_12738	Flint	Peru	PERU 1138	TL-2016-A-1903-557	Tlaltizapan	2016	A	1903	557	400	2	4	3.5
CIMMYTMA-BANK-023587	262227	CIMMYTMA_25588	Flint	Argentina	ARZM 09 023	TL-2016-A-1903-655	Tlaltizapan	2016	A	1903	655	280	2	3.5	2
CIMMYTMA-BANK-020818	261384	CIMMYTMA_24482	Flint	Argentina	ARZM 09 043	TL-2016-A-1903-574	Tlaltizapan	2016	A	1903	574	480	2	4.5	4
CIMMYTMA-BANK-020821	261387	CIMMYTMA_24485	Dent	Argentina	ARZM 09 100	TL-2016-A-1903-577	Tlaltizapan	2016	A	1903	577	180	2	1.5	1
CIMMYTMA-BANK-026036	264786	CIMMYTMA_28587	Flint	Argentina	ARZM 09 074	CE-2016-A-2909-5	Celaya	2016	A	2909	5	200	2	3	2
CIMMYTMA-BANK-020817	28607	CIMMYTMA_24481	Flint	Argentina	ARZM 09 019	TL-2016-A-1903-573	Tlaltizapan	2016	A	1903	573	380	2	3.5	4
CIMMYTMA-BANK-026028	264778	CIMMYTMA_28579	Flint	Argentina	ARZM 09 025	CE-2016-A-2909-7	Celaya	2016	A	2909	7	200	2	3.5	2
CIMMYTMA-BANK-026029	264779	CIMMYTMA_28580	Flint	Argentina	ARZM 09 027	CE-2016-A-2909-6	Celaya	2016	A	2909	6	200	2	3	2.5
CIMMYTMA-BANK-020820	261386	CIMMYTMA_24484	Flint	Argentina	ARZM 09 099	TL-2016-A-1903-576	Tlaltizapan	2016	A	1903	576	340	2	4.5	4
CIMMYTMA-BANK-020819	261385	CIMMYTMA_24483	Flint	Argentina	ARZM 09 063	TL-2016-A-1903-575	Tlaltizapan	2016	A	1903	575	360	2	3.5	3.5
CIMMYTMA-BANK-005241	16047	CIMMYTMA_5241	Flint	Guatemala	GUAT 281	TL-2016-A-1903-195	Tlaltizapan	2016	A	1903	195	170	NA	2.5	2
CIMMYTMA-BANK-023628	29235	CIMMYTMA_25635	Popcorn	Argentina	ARZM 13 094	TL-2016-A-1903-663	Tlaltizapan	2016	A	1903	663	420	2	4.5	3.5
CIMMYTMA-BANK-013509	254517	CIMMYTMA_15621	Flint	Argentina	ARZM 13 016	TL-2016-A-1903-423	Tlaltizapan	2016	A	1903	423	380	2	3.5	3
CIMMYTMA-BANK-023632	29236	CIMMYTMA_25639	Popcorn	Argentina	ARZM 13 142	TL-2016-A-1903-664	Tlaltizapan	2016	A	1903	664	400	2	3.5	4
CIMMYTMA-BANK-027430	265310	CIMMYTMA_29111	Flint	Argentina	ARZM 13 117	TL-2016-A-1903-842	Tlaltizapan	2016	A	1903	842	260	2	3.5	1.5
CIMMYTMA-BANK-023615	29184	CIMMYTMA_25621	Popcorn	Argentina	ARZM 13 050	TL-2016-A-1903-661	Tlaltizapan	2016	A	1903	661	300	2	4	3
CIMMYTMA-BANK-023616	29187	CIMMYTMA_25622	Flint	Argentina	ARZM 13 051	TL-2016-A-1903-662	Tlaltizapan	2016	A	1903	662	140	2	2.5	1.5
CIMMYTMA-BANK-026210	264960	CIMMYTMA_28761	Popcorn	Argentina	ARZM 13 038	TL-2016-A-1903-793	Tlaltizapan	2016	A	1903	793	340	2	3.5	3.5
CIMMYTMA-BANK-023634	262270	CIMMYTMA_25642	Dent	Argentina	ARZM 13 168	TL-2016-A-1903-665	Tlaltizapan	2016	A	1903	665	140	2	2.5	1.5
CIMMYTMA-BANK-026656	265311	CIMMYTMA_29112	Flint	Argentina	ARZM 13 164	TL-2016-A-1903-815	Tlaltizapan	2016	A	1903	815	300	2	4	3
CIMMYTMA-BANK-023613	29183	CIMMYTMA_25619	Popcorn	Argentina	ARZM 13 022	CE-2016-A-2909-19	Celaya	2016	A	2909	19	400	2	3.5	3
CIMMYTMA-BANK-013510	254518	CIMMYTMA_15622	Flint	Argentina	ARZM 13 062	TL-2016-A-1903-424	Tlaltizapan	2016	A	1903	424	360	2	3.5	3
CIMMYTMA-BANK-026203	264953	CIMMYTMA_28754	Flint	Argentina	ARZM 13 023	TL-2016-A-1903-792	Tlaltizapan	2016	A	1903	792	360	2	3	2.5
CIMMYTMA-BANK-026653	265388	CIMMYTMA_29197	Flint	Argentina	ARZM 13 027	TL-2016-A-1903-814	Tlaltizapan	2016	A	1903	814	400	2	3.5	3
CIMMYTMA-BANK-021002	28534	CIMMYTMA_24354	Flint	Mexico	GUER 189	TL-2016-A-1903-582	Tlaltizapan	2016	A	1903	582	180	2	2.5	2.5
CIMMYTMA-BANK-028124	295036	CIMMYTMA_30196	Flint	Philippines	PHIL 32135	TL-2016-A-1903-846	Tlaltizapan	2016	A	1903	846	300	1	3	2
CIMMYTMA-BANK-028236	314807	CIMMYTMA_30580	Flint	Philippines	PHIL 10417	TL-2016-A-1903-863	Tlaltizapan	2016	A	1903	863	160	1	3	1.5
CIMMYTMA-BANK-006109	19857	CIMMYTMA_6109	Flint	Uruguay	URUG 750	CE-2016-A-2909-140	Celaya	2016	A	2909	140	200	2	3	2
CIMMYTMA-BANK-000293	2769	CIMMYTMA_293	Flint	Mexico	GUAN 96	TL-2016-A-1903-9	Tlaltizapan	2016	A	1903	9	240	2	3.5	2
CIMMYTMA-BANK-008958	249904	CIMMYTMA_8958	Flint	Peru	PERU 590	TL-2016-A-1903-299	Tlaltizapan	2016	A	1903	299	200	1	3	3
CIMMYTMA-BANK-015084	25682	CIMMYTMA_16777	Flint	Chile	CHZM 07 020	CE-2016-A-2909-75	Celaya	2016	A	2909	75	200	1	2.5	1.5
CIMMYTMA-BANK-015083	25675	CIMMYTMA_16776	Flint	Chile	CHZM 07 019	TL-2016-A-1903-458	Tlaltizapan	2016	A	1903	458	200	1	2	1
CIMMYTMA-BANK-014650	255438	CIMMYTMA_16698	Flint	Ecuador	ECUA 11 029	TL-2016-A-1903-446	Tlaltizapan	2016	A	1903	446	440	2	4.5	3
CIMMYTMA-BANK-028214	314590	CIMMYTMA_30274	Flint	Philippines	PHIL 32350	TL-2016-A-1903-849	Tlaltizapan	2016	A	1903	849	180	2	2	1.5
CIMMYTMA-BANK-028231	314611	CIMMYTMA_30313	Flint	Philippines	PHIL 32438	TL-2016-A-1903-850	Tlaltizapan	2016	A	1903	850	160	2	2.5	1
CIMMYTMA-BANK-025987	264737	CIMMYTMA_28538	Flint	Chile	CHZM 13 136	TL-2016-A-1903-768	Tlaltizapan	2016	A	1903	768	360	2	3.5	2
CIMMYTMA-BANK-016704	256772	CIMMYTMA_18727	Flint	Chile	CHZM 13 133	TL-2016-A-1903-877	Tlaltizapan	2016	A	1903	877	#N/A	2	4	3.5
CIMMYTMA-BANK-018994	27672	CIMMYTMA_21978	Flint	Brazil	BRAZ MS046	TL-2016-A-1903-539	Tlaltizapan	2016	A	1903	539	640	2	5	4
CIMMYTMA-BANK-025033	29679	CIMMYTMA_27169	Popcorn	Brazil	BRAZ MS021	TL-2016-A-1903-740	Tlaltizapan	2016	A	1903	740	480	2	3.5	3
CIMMYTMA-BANK-025022	263617	CIMMYTMA_27155	Popcorn	Brazil	BRAZ MS033	TL-2016-A-1903-731	Tlaltizapan	2016	A	1903	731	500	2	5	3.5
CIMMYTMA-BANK-025027	263622	CIMMYTMA_27161	Popcorn	Brazil	BRAZ MS032	CE-2016-A-2909-13	Celaya	2016	A	2909	13	420	2	4.5	3.5
CIMMYTMA-BANK-025025	263620	CIMMYTMA_27159	Popcorn	Brazil	BRAZ MS041	TL-2016-A-1903-734	Tlaltizapan	2016	A	1903	734	340	2	3.5	3.5
CIMMYTMA-BANK-025023	263618	CIMMYTMA_27156	Popcorn	Brazil	BRAZ MS053	TL-2016-A-1903-732	Tlaltizapan	2016	A	1903	732	480	2	4.5	4
CIMMYTMA-BANK-025024	29675	CIMMYTMA_27157	Popcorn	Brazil	BRAZ MS045	TL-2016-A-1903-733	Tlaltizapan	2016	A	1903	733	440	2	3	3
CIMMYTMA-BANK-013534	254537	CIMMYTMA_15646	Flint	Argentina	ARZM 16 067	TL-2016-A-1903-426	Tlaltizapan	2016	A	1903	426	360	2	3.5	3.5
CIMMYTMA-BANK-013528	25100	CIMMYTMA_15640	Flint	Argentina	ARZM 16 033	TL-2016-A-1903-425	Tlaltizapan	2016	A	1903	425	400	2	3.5	3
CIMMYTMA-BANK-013375	25014	CIMMYTMA_15485	Dent	Brazil	BRAZ MG040	TL-2016-A-1903-406	Tlaltizapan	2016	A	1903	406	200	1	2.5	2
CIMMYTMA-BANK-024991	263639	CIMMYTMA_27182	Popcorn	Brazil	P.BRAN DE ASI	TL-2016-A-1903-720	Tlaltizapan	2016	A	1903	720	440	2	5	3.5
CIMMYTMA-BANK-005142	246931	CIMMYTMA_5142	Flint	Brazil	BRAZ 2490	TL-2016-A-1903-192	Tlaltizapan	2016	A	1903	192	240	2	2.5	2
CIMMYTMA-BANK-013305	254351	CIMMYTMA_15415	Flint	Brazil	BRAZ MG054	TL-2016-A-1903-398	Tlaltizapan	2016	A	1903	398	360	2	4.5	3.5
CIMMYTMA-BANK-025061	29701	CIMMYTMA_27209	Popcorn	Brazil	PIPOCA MIUDO	TL-2016-A-1903-751	Tlaltizapan	2016	A	1903	751	580	2	4.5	4
CIMMYTMA-BANK-016852	257055	CIMMYTMA_19121	Flint	Brazil	PIPOCA MAGNO	TL-2016-A-1903-496	Tlaltizapan	2016	A	1903	496	640	1	5	4
CIMMYTMA-BANK-024988	263664	CIMMYTMA_27226	Popcorn	Brazil	PIPOCA UFV R.	TL-2016-A-1903-718	Tlaltizapan	2016	A	1903	718	320	2	3.5	3
CIMMYTMA-BANK-025069	263666	CIMMYTMA_27228	Flint	Brazil	PIPOCA R.ROXO	TL-2016-A-1903-753	Tlaltizapan	2016	A	1903	753	460	NA	3.5	2.5
CIMMYTMA-BANK-025068	263665	CIMMYTMA_27227	Flint	Brazil	PIPOCA IAEN 2	TL-2016-A-1903-752	Tlaltizapan	2016	A	1903	752	520	2	4	3
CIMMYTMA-BANK-008438	22277	CIMMYTMA_8438	Flint	Paraguay	PARA 170	TL-2016-A-1903-288	Tlaltizapan	2016	A	1903	288	440	2	4.5	2.5
CIMMYTMA-BANK-002765	245225	CIMMYTMA_2765	Flint	Paraguay	PARA 169	TL-2016-A-1903-53	Tlaltizapan	2016	A	1903	53	220	2	2.5	3.5
CIMMYTMA-BANK-024358	263137	CIMMYTMA_26618	Flint	Argentina	ARZM 05 045	TL-2016-A-1903-696	Tlaltizapan	2016	A	1903	696	540	2	3.5	3
CIMMYTMA-BANK-013468	25071	CIMMYTMA_15580	Flint	Argentina	ARZM 05 049	TL-2016-A-1903-411	Tlaltizapan	2016	A	1903	411	360	1	4.5	4
CIMMYTMA-BANK-003923	12989	CIMMYTMA_3923	Flint	Paraguay	PARA 132	TL-2016-A-1903-154	Tlaltizapan	2016	A	1903	154	160	2	2	1
CIMMYTMA-BANK-004143	14071	CIMMYTMA_4143	Flint	Paraguay	PARA 148	TL-2016-A-1903-161	Tlaltizapan	2016	A	1903	161	140	2	2.5	2
CIMMYTMA-BANK-002763	10309	CIMMYTMA_2763	Flint	Paraguay	PARA 173	TL-2016-A-1903-51	Tlaltizapan	2016	A	1903	51	340	NA	3.5	2
CIMMYTMA-BANK-002769	245229	CIMMYTMA_2769	Flint	Paraguay	PARA 167	TL-2016-A-1903-57	Tlaltizapan	2016	A	1903	57	360	2	3.5	3
CIMMYTMA-BANK-024371	263150	CIMMYTMA_26632	Flint	Argentina	ARZM 05 080	TL-2016-A-1903-698	Tlaltizapan	2016	A	1903	698	700	2	5	4.5
CIMMYTMA-BANK-024258	29567	CIMMYTMA_26510	Flint	Argentina	ARZM 05 065	TL-2016-A-1903-682	Tlaltizapan	2016	A	1903	682	320	2	5	4
CIMMYTMA-BANK-024361	263141	CIMMYTMA_26622	Flint	Argentina	ARZM 05 051	TL-2016-A-1903-697	Tlaltizapan	2016	A	1903	697	380	2	3.5	4.5
CIMMYTMA-BANK-013467	25070	CIMMYTMA_15579	Flint	Argentina	ARZM 05 003	CE-2016-A-2909-91	Celaya	2016	A	2909	91	700	2	4.5	4.5
CIMMYTMA-BANK-017010	257181	CIMMYTMA_19279	Flint	Argentina	ARZM 05 111	TL-2016-A-1903-509	Tlaltizapan	2016	A	1903	509	660	2	4.5	5
CIMMYTMA-BANK-023548	262199	CIMMYTMA_25546	Popcorn	Argentina	ARZM 05 083	TL-2016-A-1903-650	Tlaltizapan	2016	A	1903	650	700	2	5	5
CIMMYTMA-BANK-024355	263132	CIMMYTMA_26613	Flint	Argentina	ARZM 05 039	TL-2016-A-1903-695	Tlaltizapan	2016	A	1903	695	560	2	4.5	4.5
CIMMYTMA-BANK-016899	26769	CIMMYTMA_19168	Flint	Argentina	ARZM 05 021	TL-2016-A-1903-506	Tlaltizapan	2016	A	1903	506	280	2	3.5	2.5
CIMMYTMA-BANK-017009	257180	CIMMYTMA_19278	Flint	Argentina	ARZM 05 023	TL-2016-A-1903-508	Tlaltizapan	2016	A	1903	508	440	2	4.5	3.5
CIMMYTMA-BANK-024350	263125	CIMMYTMA_26606	Flint	Argentina	ARZM 05 019	TL-2016-A-1903-693	Tlaltizapan	2016	A	1903	693	600	NA	5	5
CIMMYTMA-BANK-024351	263126	CIMMYTMA_26607	Flint	Argentina	ARZM 05 020	TL-2016-A-1903-694	Tlaltizapan	2016	A	1903	694	600	2	4.5	4.5
CIMMYTMA-BANK-023552	262203	CIMMYTMA_25550	Popcorn	Argentina	ARZM 05 110	TL-2016-A-1903-651	Tlaltizapan	2016	A	1903	651	440	2	4.5	5
CIMMYTMA-BANK-023544	29128	CIMMYTMA_25539	Popcorn	Argentina	ARZM 05 055	TL-2016-A-1903-649	Tlaltizapan	2016	A	1903	649	460	2	3.5	3.5
CIMMYTMA-BANK-027424	265302	CIMMYTMA_29103	Flint	Argentina	ARZM 05 120	CE-2016-A-2909-3	Celaya	2016	A	2909	3	420	2	3	3.5
CIMMYTMA-BANK-021830	259129	CIMMYTMA_21588	Flint	Paraguay	PAZM 08080	TL-2016-A-1903-616	Tlaltizapan	2016	A	1903	616	340	1	4.5	4
CIMMYTMA-BANK-014720	23863	CIMMYTMA_11052	Flint	Venezuela	VENE 359	TL-2016-A-1903-447	Tlaltizapan	2016	A	1903	447	220	1	3	2.5
CIMMYTMA-BANK-007219	248442	CIMMYTMA_7219	Flint	Mexico	SINA 113	CE-2016-A-2909-135	Celaya	2016	A	2909	135	280	2	3	2.5
CIMMYTMA-BANK-007172	248413	CIMMYTMA_7172	Flint	Mexico	SINA 65	TL-2016-A-1903-238	Tlaltizapan	2016	A	1903	238	340	2	3.5	2.5
CIMMYTMA-BANK-008003	249066	CIMMYTMA_8003	Flint	Mexico	SINA 62	TL-2016-A-1903-267	Tlaltizapan	2016	A	1903	267	440	2	5	2.5
CIMMYTMA-BANK-007191	248423	CIMMYTMA_7191	Flint	Mexico	SINA 83	TL-2016-A-1903-239	Tlaltizapan	2016	A	1903	239	380	2	4.5	2.5
CIMMYTMA-BANK-007207	20931	CIMMYTMA_7207	Flint	Mexico	SINA 101	TL-2016-A-1903-240	Tlaltizapan	2016	A	1903	240	480	NA	4.5	3
CIMMYTMA-BANK-007208	20932	CIMMYTMA_7208	Flint	Mexico	SINA 102	TL-2016-A-1903-241	Tlaltizapan	2016	A	1903	241	380	2	3.5	3
CIMMYTMA-BANK-007142	248391	CIMMYTMA_7142	Flint	Mexico	SINA 35	TL-2016-A-1903-237	Tlaltizapan	2016	A	1903	237	300	2	3	2.5
CIMMYTMA-BANK-007129	20774	CIMMYTMA_7129	Flint	Mexico	SINA 22	TL-2016-A-1903-236	Tlaltizapan	2016	A	1903	236	160	2	3	2
CIMMYTMA-BANK-008001	249064	CIMMYTMA_8001	Flint	Mexico	SINA 15	TL-2016-A-1903-266	Tlaltizapan	2016	A	1903	266	300	2	3.5	2
CIMMYTMA-BANK-007239	20947	CIMMYTMA_7239	Flint	Mexico	DURA 115	TL-2016-A-1903-243	Tlaltizapan	2016	A	1903	243	200	2	3	2
CIMMYTMA-BANK-010509	23723	CIMMYTMA_10509	Flint	Mexico	SINA 6	TL-2016-A-1903-344	Tlaltizapan	2016	A	1903	344	340	2	3.5	3.5
CIMMYTMA-BANK-007272	20988	CIMMYTMA_7272	Flint	Mexico	SONO 93	TL-2016-A-1903-245	Tlaltizapan	2016	A	1903	245	280	2	3.5	3
CIMMYTMA-BANK-007288	21000	CIMMYTMA_7288	Flint	Mexico	SONO 109	TL-2016-A-1903-246	Tlaltizapan	2016	A	1903	246	190	2	3.5	3.5
CIMMYTMA-BANK-003113	245507	CIMMYTMA_3113	Flint	Colombia	NARI 369	TL-2016-A-1903-143	Tlaltizapan	2016	A	1903	143	240	1	2.5	2
CIMMYTMA-BANK-026511	264341	CIMMYTMA_28142	Popcorn	Chile	CHZM 08 034	TL-2016-A-1903-808	Tlaltizapan	2016	A	1903	808	240	1	3.5	1.5
CIMMYTMA-BANK-026513	264343	CIMMYTMA_28144	Flint	Chile	CHZM 08 090	CE-2016-A-2909-11	Celaya	2016	A	2909	11	200	1	2.5	2.5
CIMMYTMA-BANK-025940	264690	CIMMYTMA_28491	Flint	Chile	CHZM 08 023	TL-2016-A-1903-765	Tlaltizapan	2016	A	1903	765	300	1	3	2.5
CIMMYTMA-BANK-025934	264684	CIMMYTMA_28485	Flint	Chile	CHZM 08 015	TL-2016-A-1903-764	Tlaltizapan	2016	A	1903	764	240	1	2.5	1
CIMMYTMA-BANK-025932	264682	CIMMYTMA_28483	Flint	Chile	CHZM 08 013	TL-2016-A-1903-763	Tlaltizapan	2016	A	1903	763	180	1	2.5	1.5
CIMMYTMA-BANK-001568	244384	CIMMYTMA_1568	Dent	Mexico	MEXI GP5	CE-2016-A-2909-169	Celaya	2016	A	2909	169	120	2	2.5	1.5
CIMMYTMA-BANK-001374	244238	CIMMYTMA_1374	Flint	Mexico	MEXI 210	TL-2016-A-1903-26	Tlaltizapan	2016	A	1903	26	200	2	3.5	2
CIMMYTMA-BANK-002439	245001	CIMMYTMA_2439	Flint	Cuba	CUBA 20	TL-2016-A-1903-45	Tlaltizapan	2016	A	1903	45	320	2	3.5	3
CIMMYTMA-BANK-022962	262388	CIMMYTMA_25775	Flint	Mexico	QROO 105	TL-2016-A-1903-640	Tlaltizapan	2016	A	1903	640	180	1	2.5	1.5
CIMMYTMA-BANK-021598	260275	CIMMYTMA_22897	Flint	Colombia	CUND 492	TL-2016-A-1903-593	Tlaltizapan	2016	A	1903	593	100	2	2	1
CIMMYTMA-BANK-021635	260278	CIMMYTMA_22901	Flint	Colombia	CUND 508	TL-2016-A-1903-597	Tlaltizapan	2016	A	1903	597	220	2	2.5	1.5
CIMMYTMA-BANK-028242	314811	CIMMYTMA_30584	Flint	Philippines	PHIL 10423	TL-2016-A-1903-864	Tlaltizapan	2016	A	1903	864	160	2	2.5	1.5
CIMMYTMA-BANK-025011	263606	CIMMYTMA_27143	Popcorn	Brazil	BRAZ PA081	TL-2016-A-1903-725	Tlaltizapan	2016	A	1903	725	460	2	2.5	5
CIMMYTMA-BANK-025009	263605	CIMMYTMA_27141	Flint	Brazil	BRAZ PA058	TL-2016-A-1903-723	Tlaltizapan	2016	A	1903	723	400	2	3.5	3.5
CIMMYTMA-BANK-025012	263607	CIMMYTMA_27144	Flint	Brazil	BRAZ PA093	TL-2016-A-1903-726	Tlaltizapan	2016	A	1903	726	560	1	5	4.5
CIMMYTMA-BANK-025008	263604	CIMMYTMA_27140	Popcorn	Brazil	BRAZ PA041	TL-2016-A-1903-722	Tlaltizapan	2016	A	1903	722	410	1	4.5	3.5
CIMMYTMA-BANK-025007	263603	CIMMYTMA_27139	Flint	Brazil	BRAZ PA038	TL-2016-A-1903-721	Tlaltizapan	2016	A	1903	721	520	2	4	3.5
CIMMYTMA-BANK-025010	29672	CIMMYTMA_27142	Popcorn	Brazil	BRAZ PA066	TL-2016-A-1903-724	Tlaltizapan	2016	A	1903	724	440	2	3.5	4.5
CIMMYTMA-BANK-004157	14142	CIMMYTMA_4157	Flint	Paraguay	PARA 172	TL-2016-A-1903-163	Tlaltizapan	2016	A	1903	163	380	NA	3	2
CIMMYTMA-BANK-004128	14062	CIMMYTMA_4128	Flint	Paraguay	PARA 130	TL-2016-A-1903-158	Tlaltizapan	2016	A	1903	158	180	2	2	2.5
CIMMYTMA-BANK-004164	246190	CIMMYTMA_4164	Flint	Brazil	BRAZ 196	TL-2016-A-1903-165	Tlaltizapan	2016	A	1903	165	200	2	2.5	1.5
CIMMYTMA-BANK-019019	259461	CIMMYTMA_22003	Flint	Brazil	BRAZ PR037	TL-2016-A-1903-546	Tlaltizapan	2016	A	1903	546	640	2	4.5	4
CIMMYTMA-BANK-025037	263631	CIMMYTMA_27173	Popcorn	Brazil	BRAZ PR018	TL-2016-A-1903-743	Tlaltizapan	2016	A	1903	743	460	2	3.5	3.5
CIMMYTMA-BANK-025029	263624	CIMMYTMA_27163	Popcorn	Brazil	BRAZ PR011	TL-2016-A-1903-736	Tlaltizapan	2016	A	1903	736	580	2	5	4.5
CIMMYTMA-BANK-019008	259452	CIMMYTMA_21992	Flint	Brazil	BRAZ PR017	TL-2016-A-1903-541	Tlaltizapan	2016	A	1903	541	640	2	4.5	4
CIMMYTMA-BANK-025043	263637	CIMMYTMA_27180	Flint	Brazil	BRAZ PR004	TL-2016-A-1903-748	Tlaltizapan	2016	A	1903	748	640	2	5	4
CIMMYTMA-BANK-025030	263625	CIMMYTMA_27164	Popcorn	Brazil	BRAZ PR009	TL-2016-A-1903-737	Tlaltizapan	2016	A	1903	737	550	2	4.5	3
CIMMYTMA-BANK-025031	29676	CIMMYTMA_27166	Popcorn	Brazil	BRAZ PR019	TL-2016-A-1903-738	Tlaltizapan	2016	A	1903	738	480	2	4	4
CIMMYTMA-BANK-025039	263634	CIMMYTMA_27176	Popcorn	Brazil	BRAZ PR005	TL-2016-A-1903-745	Tlaltizapan	2016	A	1903	745	500	2	4.5	4.5
CIMMYTMA-BANK-024985	29677	CIMMYTMA_27167	Popcorn	Brazil	BRAZ PR045	TL-2016-A-1903-717	Tlaltizapan	2016	A	1903	717	540	2	4.5	4
CIMMYTMA-BANK-019025	259465	CIMMYTMA_22009	Flint	Brazil	BRAZ PR046	TL-2016-A-1903-547	Tlaltizapan	2016	A	1903	547	400	2	4.5	4.5
CIMMYTMA-BANK-007837	21368	CIMMYTMA_7837	Dent	Brazil	BRAZ 2331	TL-2016-A-1903-257	Tlaltizapan	2016	A	1903	257	160	1	3	1.5
CIMMYTMA-BANK-008037	249096	CIMMYTMA_8037	Flint	Brazil	BRAZ 203	TL-2016-A-1903-270	Tlaltizapan	2016	A	1903	270	260	2	4.5	2
CIMMYTMA-BANK-025014	263609	CIMMYTMA_27147	Popcorn	Brazil	BRAZ PR032	TL-2016-A-1903-727	Tlaltizapan	2016	A	1903	727	380	2	3.5	3
CIMMYTMA-BANK-024990	263626	CIMMYTMA_27165	Popcorn	Brazil	BRAZ PR028	TL-2016-A-1903-719	Tlaltizapan	2016	A	1903	719	480	2	4.5	4
CIMMYTMA-BANK-019009	259453	CIMMYTMA_21993	Flint	Brazil	BRAZ PR020	TL-2016-A-1903-542	Tlaltizapan	2016	A	1903	542	720	2	5	4.5
CIMMYTMA-BANK-019011	259455	CIMMYTMA_21995	Flint	Brazil	BRAZ PR023	TL-2016-A-1903-543	Tlaltizapan	2016	A	1903	543	600	2	4.5	4
CIMMYTMA-BANK-019015	259457	CIMMYTMA_21999	Flint	Brazil	BRAZ PR031	TL-2016-A-1903-545	Tlaltizapan	2016	A	1903	545	400	2	4.5	3
CIMMYTMA-BANK-025032	263627	CIMMYTMA_27168	Popcorn	Brazil	BRAZ PR024	TL-2016-A-1903-739	Tlaltizapan	2016	A	1903	739	560	2	5	5
CIMMYTMA-BANK-025038	263632	CIMMYTMA_27174	Popcorn	Brazil	BRAZ PR022	TL-2016-A-1903-744	Tlaltizapan	2016	A	1903	744	680	2	5	4.5
CIMMYTMA-BANK-019013	27677	CIMMYTMA_21997	Flint	Brazil	BRAZ PR027	TL-2016-A-1903-544	Tlaltizapan	2016	A	1903	544	580	2	5	4
CIMMYTMA-BANK-016853	257056	CIMMYTMA_19122	Flint	Brazil	BRAZ PR026	TL-2016-A-1903-497	Tlaltizapan	2016	A	1903	497	600	2	4.5	4
CIMMYTMA-BANK-002777	245234	CIMMYTMA_2777	Flint	Brazil	BRAZ 25	TL-2016-A-1903-63	Tlaltizapan	2016	A	1903	63	160	2	3.5	2
CIMMYTMA-BANK-002776	10325	CIMMYTMA_2776	Flint	Brazil	BRAZ 24	TL-2016-A-1903-62	Tlaltizapan	2016	A	1903	62	200	2	3.5	2.5
CIMMYTMA-BANK-018062	258061	CIMMYTMA_20390	Flint	Mexico	GUER 99	TL-2016-A-1903-523	Tlaltizapan	2016	A	1903	523	130	2	2.5	1.5
CIMMYTMA-BANK-000225	2000	CIMMYTMA_225	Flint	Mexico	GUER 106	TL-2016-A-1903-7	Tlaltizapan	2016	A	1903	7	200	2	3.5	1.5
CIMMYTMA-BANK-000061	NA	CIMMYTMA_61	Flint	Mexico	GUER GP35	TL-2016-A-1903-3	Tlaltizapan	2016	A	1903	3	240	2	3	1.5
CIMMYTMA-BANK-025858	264608	CIMMYTMA_28409	Flint	Chile	CHZM 05 016	CE-2016-A-2909-9	Celaya	2016	A	2909	9	320	2	3.5	3
CIMMYTMA-BANK-026488	264318	CIMMYTMA_28119	Popcorn	Chile	CHZM 05 006	TL-2016-A-1903-806	Tlaltizapan	2016	A	1903	806	520	1	3	4
CIMMYTMA-BANK-015567	25842	CIMMYTMA_17827	Flint	Guatemala	GUAT 160	TL-2016-A-1903-472	Tlaltizapan	2016	A	1903	472	180	1	2.5	1
CIMMYTMA-BANK-015062	255484	CIMMYTMA_16755	Flint	Chile	CHZM 05 047	TL-2016-A-1903-451	Tlaltizapan	2016	A	1903	451	260	2	3	3
CIMMYTMA-BANK-025864	264614	CIMMYTMA_28415	Flint	Chile	CHZM 05 041	TL-2016-A-1903-756	Tlaltizapan	2016	A	1903	756	340	2	3	1.5
CIMMYTMA-BANK-028171	314557	CIMMYTMA_30202	Popcorn	Philippines	PHIL 32164	TL-2016-A-1903-847	Tlaltizapan	2016	A	1903	847	420	1	4.5	5
CIMMYTMA-BANK-013331	24983	CIMMYTMA_15441	Flint	Brazil	BRAZ RN005	TL-2016-A-1903-402	Tlaltizapan	2016	A	1903	402	500	1	4.5	4
CIMMYTMA-BANK-004694	246618	CIMMYTMA_4694	Flint	Brazil	BRAZ 1538	TL-2016-A-1903-177	Tlaltizapan	2016	A	1903	177	240	1	2.5	2
CIMMYTMA-BANK-004708	246631	CIMMYTMA_4708	Flint	Brazil	BRAZ 1554	TL-2016-A-1903-178	Tlaltizapan	2016	A	1903	178	340	1	3.5	2
CIMMYTMA-BANK-010448	251178	CIMMYTMA_10448	Flint	Uruguay	URUG 351	TL-2016-A-1903-338	Tlaltizapan	2016	A	1903	338	540	2	5	4.5
CIMMYTMA-BANK-010734	23823	CIMMYTMA_10828	Popcorn	Brazil	BRAZ 4145LC	TL-2016-A-1903-352	Tlaltizapan	2016	A	1903	352	360	2	3.5	3.5
CIMMYTMA-BANK-011179	251433	CIMMYTMA_10829	Popcorn	Brazil	BRAZ 4146LC	TL-2016-A-1903-359	Tlaltizapan	2016	A	1903	359	360	2	4.5	3.5
CIMMYTMA-BANK-010654	23788	CIMMYTMA_10744	Popcorn	Brazil	BRAZ 3930LC	TL-2016-A-1903-350	Tlaltizapan	2016	A	1903	350	480	2	3.5	3.5
CIMMYTMA-BANK-010653	23787	CIMMYTMA_10743	Popcorn	Brazil	BRAZ 3929LC	TL-2016-A-1903-349	Tlaltizapan	2016	A	1903	349	540	2	4	4
CIMMYTMA-BANK-010655	251361	CIMMYTMA_10745	Popcorn	Brazil	BRAZ 3931LC	TL-2016-A-1903-351	Tlaltizapan	2016	A	1903	351	480	2	3.5	3.5
CIMMYTMA-BANK-010652	23786	CIMMYTMA_10742	Popcorn	Brazil	BRAZ 3928LC	TL-2016-A-1903-348	Tlaltizapan	2016	A	1903	348	320	NA	3	3
CIMMYTMA-BANK-016858	257060	CIMMYTMA_19127	Flint	Brazil	BRAZ RR046	TL-2016-A-1903-498	Tlaltizapan	2016	A	1903	498	340	2	3	2.5
CIMMYTMA-BANK-016859	257061	CIMMYTMA_19128	Flint	Brazil	BRAZ RR047	TL-2016-A-1903-499	Tlaltizapan	2016	A	1903	499	460	2	3.5	3
CIMMYTMA-BANK-015600	25861	CIMMYTMA_17860	Flint	Mexico	NAYA 19	CE-2016-A-2909-73	Celaya	2016	A	2909	73	260	2	3	3.5
CIMMYTMA-BANK-020814	261381	CIMMYTMA_24478	Flint	Argentina	ARZM 08 167	TL-2016-A-1903-571	Tlaltizapan	2016	A	1903	571	320	2	4	3.5
CIMMYTMA-BANK-025994	264744	CIMMYTMA_28545	Flint	Argentina	ARZM 08 080	TL-2016-A-1903-769	Tlaltizapan	2016	A	1903	769	400	2	3.5	2
CIMMYTMA-BANK-020812	261379	CIMMYTMA_24476	Flint	Argentina	ARZM 08 065	TL-2016-A-1903-569	Tlaltizapan	2016	A	1903	569	140	2	2.5	1
CIMMYTMA-BANK-020813	261380	CIMMYTMA_24477	Flint	Argentina	ARZM 08 073	TL-2016-A-1903-570	Tlaltizapan	2016	A	1903	570	240	2	3.5	2.5
CIMMYTMA-BANK-027402	265707	CIMMYTMA_29708	Popcorn	Argentina	ARZM 08 093	TL-2016-A-1903-839	Tlaltizapan	2016	A	1903	839	280	2	3	2
CIMMYTMA-BANK-020810	261377	CIMMYTMA_24474	Flint	Argentina	ARZM 08 047	TL-2016-A-1903-567	Tlaltizapan	2016	A	1903	567	180	2	2.5	2
CIMMYTMA-BANK-026008	264758	CIMMYTMA_28559	Flint	Argentina	ARZM 08 112	TL-2016-A-1903-776	Tlaltizapan	2016	A	1903	776	240	1	3.5	2
CIMMYTMA-BANK-024496	263269	CIMMYTMA_26773	Flint	Argentina	ARZM 08 040	TL-2016-A-1903-711	Tlaltizapan	2016	A	1903	711	280	1	3.5	3
CIMMYTMA-BANK-020807	261374	CIMMYTMA_24471	Flint	Argentina	ARZM 08 029	TL-2016-A-1903-565	Tlaltizapan	2016	A	1903	565	180	2	2.5	1.5
CIMMYTMA-BANK-024490	263263	CIMMYTMA_26767	Flint	Argentina	ARZM 08 031	TL-2016-A-1903-707	Tlaltizapan	2016	A	1903	707	380	2	3.5	3
CIMMYTMA-BANK-024487	263260	CIMMYTMA_26764	Flint	Argentina	ARZM 08 026	TL-2016-A-1903-706	Tlaltizapan	2016	A	1903	706	360	2	3.5	2.5
CIMMYTMA-BANK-025996	264746	CIMMYTMA_28547	Flint	Argentina	ARZM 08 082	CE-2016-A-2909-8	Celaya	2016	A	2909	8	260	2	3.5	1.5
CIMMYTMA-BANK-026005	264755	CIMMYTMA_28556	Flint	Argentina	ARZM 08 109	TL-2016-A-1903-773	Tlaltizapan	2016	A	1903	773	180	1	3	2
CIMMYTMA-BANK-025999	264749	CIMMYTMA_28550	Flint	Argentina	ARZM 08 085	TL-2016-A-1903-771	Tlaltizapan	2016	A	1903	771	280	1	2.5	2.5
CIMMYTMA-BANK-026000	264750	CIMMYTMA_28551	Flint	Argentina	ARZM 08 086	TL-2016-A-1903-772	Tlaltizapan	2016	A	1903	772	220	1	2	2
CIMMYTMA-BANK-026006	264756	CIMMYTMA_28557	Flint	Argentina	ARZM 08 110	TL-2016-A-1903-774	Tlaltizapan	2016	A	1903	774	240	2	3	3
CIMMYTMA-BANK-026007	264757	CIMMYTMA_28558	Flint	Argentina	ARZM 08 111	TL-2016-A-1903-775	Tlaltizapan	2016	A	1903	775	280	2	3	2
CIMMYTMA-BANK-020811	261378	CIMMYTMA_24475	Flint	Argentina	ARZM 08 052	TL-2016-A-1903-568	Tlaltizapan	2016	A	1903	568	400	1	3.5	3.5
CIMMYTMA-BANK-020806	261373	CIMMYTMA_24470	Popcorn	Argentina	ARZM 08 020	TL-2016-A-1903-564	Tlaltizapan	2016	A	1903	564	380	2	4.5	4
CIMMYTMA-BANK-023584	262224	CIMMYTMA_25585	Popcorn	Argentina	ARZM 08 023	TL-2016-A-1903-654	Tlaltizapan	2016	A	1903	654	440	2	4.5	3
CIMMYTMA-BANK-020808	261375	CIMMYTMA_24472	Flint	Argentina	ARZM 08 036	TL-2016-A-1903-566	Tlaltizapan	2016	A	1903	566	400	2	3.5	3
CIMMYTMA-BANK-024499	263272	CIMMYTMA_26776	Flint	Argentina	ARZM 08 044	TL-2016-A-1903-713	Tlaltizapan	2016	A	1903	713	180	1	3.5	2.5
CIMMYTMA-BANK-024497	263270	CIMMYTMA_26774	Flint	Argentina	ARZM 08 041	TL-2016-A-1903-712	Tlaltizapan	2016	A	1903	712	340	1	3	1.5
CIMMYTMA-BANK-024493	263266	CIMMYTMA_26770	Flint	Argentina	ARZM 08 035	TL-2016-A-1903-709	Tlaltizapan	2016	A	1903	709	400	1	3.5	3
CIMMYTMA-BANK-024495	263268	CIMMYTMA_26772	Flint	Argentina	ARZM 08 039	TL-2016-A-1903-710	Tlaltizapan	2016	A	1903	710	240	2	3.5	2.5
CIMMYTMA-BANK-024492	263265	CIMMYTMA_26769	Flint	Argentina	ARZM 08 034	CE-2016-A-2909-15	Celaya	2016	A	2909	15	440	2	3.5	2.5
CIMMYTMA-BANK-020816	261383	CIMMYTMA_24480	Flint	Argentina	ARZM 08 205	TL-2016-A-1903-572	Tlaltizapan	2016	A	1903	572	440	2	5	5
CIMMYTMA-BANK-013483	254493	CIMMYTMA_15595	Flint	Argentina	ARZM 08 203	TL-2016-A-1903-418	Tlaltizapan	2016	A	1903	418	480	2	4.5	4
CIMMYTMA-BANK-024504	29622	CIMMYTMA_26781	Flint	Argentina	ARZM 08 053	TL-2016-A-1903-714	Tlaltizapan	2016	A	1903	714	280	1	4.5	2.5
CIMMYTMA-BANK-026009	264759	CIMMYTMA_28560	Flint	Argentina	ARZM 08 118	TL-2016-A-1903-777	Tlaltizapan	2016	A	1903	777	440	1	3.5	4
CIMMYTMA-BANK-024505	263277	CIMMYTMA_26782	Flint	Argentina	ARZM 08 057	TL-2016-A-1903-715	Tlaltizapan	2016	A	1903	715	440	2	4.5	3
CIMMYTMA-BANK-010453	251183	CIMMYTMA_10453	Flint	Uruguay	URUG 1219	TL-2016-A-1903-343	Tlaltizapan	2016	A	1903	343	380	1	3	3.5
CIMMYTMA-BANK-010452	251182	CIMMYTMA_10452	Flint	Uruguay	URUG 1213	TL-2016-A-1903-342	Tlaltizapan	2016	A	1903	342	340	2	3.5	3.5
CIMMYTMA-BANK-026691	265413	CIMMYTMA_29222	Flint	Chile	CHZM 05 023	TL-2016-A-1903-824	Tlaltizapan	2016	A	1903	824	300	1	3.5	2
CIMMYTMA-BANK-010445	251175	CIMMYTMA_10445	Flint	Uruguay	URUG 315	TL-2016-A-1903-335	Tlaltizapan	2016	A	1903	335	460	2	4.5	5
CIMMYTMA-BANK-006108	247606	CIMMYTMA_6108	Flint	Uruguay	URUG 739	CE-2016-A-2909-141	Celaya	2016	A	2909	141	300	2	3	3
CIMMYTMA-BANK-003297	245623	CIMMYTMA_3297	Flint	CostaRica	CRIC 60	TL-2016-A-1903-148	Tlaltizapan	2016	A	1903	148	140	2	2	1.5
CIMMYTMA-BANK-003506	245766	CIMMYTMA_3506	Flint	CostaRica	CRIC 324	TL-2016-A-1903-150	Tlaltizapan	2016	A	1903	150	160	2	3.5	2
CIMMYTMA-BANK-026327	265077	CIMMYTMA_28878	Popcorn	Argentina	ARZM 17 030	TL-2016-A-1903-799	Tlaltizapan	2016	A	1903	799	260	2	3.5	3.5
CIMMYTMA-BANK-023687	29247	CIMMYTMA_25704	Popcorn	Argentina	ARZM 17 015	TL-2016-A-1903-671	Tlaltizapan	2016	A	1903	671	380	2	3.5	4
CIMMYTMA-BANK-026326	265076	CIMMYTMA_28877	Flint	Argentina	ARZM 17 024	TL-2016-A-1903-798	Tlaltizapan	2016	A	1903	798	180	2	2.5	3
CIMMYTMA-BANK-023689	262328	CIMMYTMA_25706	Popcorn	Argentina	ARZM 17 019	TL-2016-A-1903-672	Tlaltizapan	2016	A	1903	672	560	2	5	4.5
CIMMYTMA-BANK-023692	262330	CIMMYTMA_25709	Popcorn	Argentina	ARZM 17 023	CE-2016-A-2909-18	Celaya	2016	A	2909	18	480	2	4.5	4.5
CIMMYTMA-BANK-026671	265398	CIMMYTMA_29207	Dent	Argentina	ARZM 17 004	TL-2016-A-1903-821	Tlaltizapan	2016	A	1903	821	360	2	3.5	1.5
CIMMYTMA-BANK-013537	254540	CIMMYTMA_15649	Flint	Argentina	ARZM 17 050	TL-2016-A-1903-427	Tlaltizapan	2016	A	1903	427	240	2	3.5	3
CIMMYTMA-BANK-023700	262338	CIMMYTMA_25717	Popcorn	Argentina	ARZM 17 043	TL-2016-A-1903-677	Tlaltizapan	2016	A	1903	677	340	2	3	3
CIMMYTMA-BANK-023691	29252	CIMMYTMA_25708	Popcorn	Argentina	ARZM 17 022	TL-2016-A-1903-674	Tlaltizapan	2016	A	1903	674	440	NA	3.5	4
CIMMYTMA-BANK-023694	262332	CIMMYTMA_25711	Popcorn	Argentina	ARZM 17 027	TL-2016-A-1903-676	Tlaltizapan	2016	A	1903	676	580	2	3.5	3
CIMMYTMA-BANK-013538	254541	CIMMYTMA_15650	Flint	Argentina	ARZM 17 057	TL-2016-A-1903-428	Tlaltizapan	2016	A	1903	428	520	2	4.5	3.5
CIMMYTMA-BANK-023690	262329	CIMMYTMA_25707	Popcorn	Argentina	ARZM 17 021	TL-2016-A-1903-673	Tlaltizapan	2016	A	1903	673	580	2	4.5	3
CIMMYTMA-BANK-021968	260157	CIMMYTMA_22738	Flint	Paraguay	PAZM 02025	TL-2016-A-1903-625	Tlaltizapan	2016	A	1903	625	340	2	3.5	2.5
CIMMYTMA-BANK-026882	260185	CIMMYTMA_22770	Popcorn	Paraguay	PAZM 02061	TL-2016-A-1903-827	Tlaltizapan	2016	A	1903	827	260	2	3	2.5
CIMMYTMA-BANK-021999	260188	CIMMYTMA_22773	Flint	Paraguay	PAZM 02065	TL-2016-A-1903-626	Tlaltizapan	2016	A	1903	626	380	1	3.5	3
CIMMYTMA-BANK-026884	260202	CIMMYTMA_22789	Popcorn	Paraguay	PAZM 02081	CE-2016-A-2909-33	Celaya	2016	A	2909	33	380	2	3	3
CIMMYTMA-BANK-025035	263629	CIMMYTMA_27171	Popcorn	Brazil	BRAZ SC008	TL-2016-A-1903-742	Tlaltizapan	2016	A	1903	742	700	2	4.5	4
CIMMYTMA-BANK-025034	263628	CIMMYTMA_27170	Popcorn	Brazil	BRAZ SC010	TL-2016-A-1903-741	Tlaltizapan	2016	A	1903	741	500	2	3.5	3
CIMMYTMA-BANK-004177	246202	CIMMYTMA_4177	Flint	Brazil	BRAZ 219	TL-2016-A-1903-166	Tlaltizapan	2016	A	1903	166	220	2	3	2
CIMMYTMA-BANK-019032	259471	CIMMYTMA_22016	Flint	Brazil	BRAZ SC002	TL-2016-A-1903-548	Tlaltizapan	2016	A	1903	548	620	2	5	5
CIMMYTMA-BANK-025042	263636	CIMMYTMA_27179	Popcorn	Brazil	BRAZ SC019	TL-2016-A-1903-747	Tlaltizapan	2016	A	1903	747	560	NA	4.5	2.5
CIMMYTMA-BANK-019039	27707	CIMMYTMA_22023	Flint	Brazil	BRAZ SC016	TL-2016-A-1903-549	Tlaltizapan	2016	A	1903	549	480	2	5	3.5
CIMMYTMA-BANK-005489	16805	CIMMYTMA_5489	Dent	Brazil	BRAZ 1655	TL-2016-A-1903-200	Tlaltizapan	2016	A	1903	200	180	1	2	1
CIMMYTMA-BANK-005483	247165	CIMMYTMA_5483	Dent	Brazil	BRAZ 1653	TL-2016-A-1903-198	Tlaltizapan	2016	A	1903	198	180	1	2	1.5
CIMMYTMA-BANK-005487	247168	CIMMYTMA_5487	Dent	Brazil	BRAZ 1654	TL-2016-A-1903-199	Tlaltizapan	2016	A	1903	199	160	1	2.5	1
CIMMYTMA-BANK-022725	255863	CIMMYTMA_17226	Flint	Bolivia	BOLI 756	TL-2016-A-1903-634	Tlaltizapan	2016	A	1903	634	240	2	3	2
CIMMYTMA-BANK-020584	255860	CIMMYTMA_17222	Flint	Bolivia	BOLI 746	TL-2016-A-1903-559	Tlaltizapan	2016	A	1903	559	140	1	2	1
CIMMYTMA-BANK-026090	264840	CIMMYTMA_28641	Flint	Argentina	ARZM 11 011	TL-2016-A-1903-782	Tlaltizapan	2016	A	1903	782	480	2	4.5	4
CIMMYTMA-BANK-026091	264841	CIMMYTMA_28642	Popcorn	Argentina	ARZM 11 013	TL-2016-A-1903-783	Tlaltizapan	2016	A	1903	783	240	2	2.5	2.5
CIMMYTMA-BANK-026093	264843	CIMMYTMA_28644	Flint	Argentina	ARZM 11 015	TL-2016-A-1903-784	Tlaltizapan	2016	A	1903	784	240	2	2.5	2
CIMMYTMA-BANK-013484	254494	CIMMYTMA_15596	Flint	Argentina	ARZM 11 031	TL-2016-A-1903-419	Tlaltizapan	2016	A	1903	419	220	2	2.5	2
CIMMYTMA-BANK-023591	262230	CIMMYTMA_25592	Popcorn	Argentina	ARZM 11 005	TL-2016-A-1903-656	Tlaltizapan	2016	A	1903	656	440	2	3.5	5
CIMMYTMA-BANK-026586	264416	CIMMYTMA_28217	Flint	Chile	CHZM 13 142	TL-2016-A-1903-813	Tlaltizapan	2016	A	1903	813	400	2	3	3
CIMMYTMA-BANK-025977	264727	CIMMYTMA_28528	Flint	Chile	CHZM 13 101	TL-2016-A-1903-766	Tlaltizapan	2016	A	1903	766	180	2	2.5	1.5
CIMMYTMA-BANK-005049	246873	CIMMYTMA_5049	Flint	Brazil	BRAZ 2274	TL-2016-A-1903-186	Tlaltizapan	2016	A	1903	186	280	1	2.5	2
CIMMYTMA-BANK-002775	245233	CIMMYTMA_2775	Flint	Brazil	BRAZ 2463	TL-2016-A-1903-61	Tlaltizapan	2016	A	1903	61	400	2	3.5	3.5
CIMMYTMA-BANK-003042	245455	CIMMYTMA_3042	Flint	Brazil	SAOP GP11	TL-2016-A-1903-136	Tlaltizapan	2016	A	1903	136	300	2	3.5	2
CIMMYTMA-BANK-005020	15388	CIMMYTMA_5020	Flint	Brazil	BRAZ 2214	TL-2016-A-1903-184	Tlaltizapan	2016	A	1903	184	280	2	3.5	2.5
CIMMYTMA-BANK-007774	21294	CIMMYTMA_7774	Flint	Brazil	BRAZ 2130	TL-2016-A-1903-256	Tlaltizapan	2016	A	1903	256	200	1	3.5	2.5
CIMMYTMA-BANK-005998	247527	CIMMYTMA_5998	Dent	Brazil	BRAZ 1874	TL-2016-A-1903-204	Tlaltizapan	2016	A	1903	204	160	1	2	1
CIMMYTMA-BANK-006003	247531	CIMMYTMA_6003	Flint	Brazil	BRAZ 1932	TL-2016-A-1903-206	Tlaltizapan	2016	A	1903	206	240	2	3.5	3
CIMMYTMA-BANK-006012	247537	CIMMYTMA_6012	Flint	Brazil	BRAZ 2016	TL-2016-A-1903-210	Tlaltizapan	2016	A	1903	210	200	1	3	2.5
CIMMYTMA-BANK-006018	247543	CIMMYTMA_6018	Dent	Brazil	BRAZ 2074	TL-2016-A-1903-214	Tlaltizapan	2016	A	1903	214	160	1	3	1.5
CIMMYTMA-BANK-006151	247637	CIMMYTMA_6151	Dent	Brazil	BRAZ 1769	TL-2016-A-1903-218	Tlaltizapan	2016	A	1903	218	200	1	3	2
CIMMYTMA-BANK-006150	247636	CIMMYTMA_6150	Dent	Brazil	BRAZ 1763	TL-2016-A-1903-217	Tlaltizapan	2016	A	1903	217	200	1	3	1.5
CIMMYTMA-BANK-004942	246794	CIMMYTMA_4942	Flint	Brazil	BRAZ 2053	TL-2016-A-1903-182	Tlaltizapan	2016	A	1903	182	260	2	2.5	2
CIMMYTMA-BANK-002780	245237	CIMMYTMA_2780	Flint	Brazil	BRAZ 2469	TL-2016-A-1903-65	Tlaltizapan	2016	A	1903	65	300	2	2.5	3
CIMMYTMA-BANK-002773	10321	CIMMYTMA_2773	Flint	Brazil	BRAZ 2460	TL-2016-A-1903-59	Tlaltizapan	2016	A	1903	59	360	2	4.5	4
CIMMYTMA-BANK-002774	245232	CIMMYTMA_2774	Flint	Brazil	BRAZ 2461	TL-2016-A-1903-60	Tlaltizapan	2016	A	1903	60	620	2	4.5	4
CIMMYTMA-BANK-002779	245236	CIMMYTMA_2779	Flint	Brazil	BRAZ 2466	TL-2016-A-1903-64	Tlaltizapan	2016	A	1903	64	260	2	3	3
CIMMYTMA-BANK-008410	22230	CIMMYTMA_8410	Flint	Brazil	BRAZ 2467	TL-2016-A-1903-286	Tlaltizapan	2016	A	1903	286	440	1	3.5	3.5
CIMMYTMA-BANK-002771	245230	CIMMYTMA_2771	Flint	Brazil	BRAZ 2457	TL-2016-A-1903-58	Tlaltizapan	2016	A	1903	58	300	2	3	3
CIMMYTMA-BANK-006678	248056	CIMMYTMA_6678	Flint	Brazil	BRAZ 1884	TL-2016-A-1903-222	Tlaltizapan	2016	A	1903	222	300	1	4.5	3
CIMMYTMA-BANK-005037	15394	CIMMYTMA_5037	Flint	Brazil	BRAZ 2253	TL-2016-A-1903-185	Tlaltizapan	2016	A	1903	185	320	1	2	2
CIMMYTMA-BANK-006011	247536	CIMMYTMA_6011	Dent	Brazil	BRAZ 2014	TL-2016-A-1903-209	Tlaltizapan	2016	A	1903	209	160	1	2.5	1.5
CIMMYTMA-BANK-006000	247529	CIMMYTMA_6000	Flint	Brazil	BRAZ 1891	TL-2016-A-1903-205	Tlaltizapan	2016	A	1903	205	220	1	3.5	2.5
CIMMYTMA-BANK-005993	247522	CIMMYTMA_5993	Dent	Brazil	BRAZ 1811	TL-2016-A-1903-203	Tlaltizapan	2016	A	1903	203	200	1	3.5	3.5
CIMMYTMA-BANK-005553	247212	CIMMYTMA_5553	Flint	Brazil	BRAZ 2100	TL-2016-A-1903-201	Tlaltizapan	2016	A	1903	201	280	2	4.5	3
CIMMYTMA-BANK-004768	246675	CIMMYTMA_4768	Flint	Brazil	BRAZ 1749	TL-2016-A-1903-179	Tlaltizapan	2016	A	1903	179	200	1	2	2
CIMMYTMA-BANK-006159	20060	CIMMYTMA_6159	Flint	Brazil	BRAZ 1797	TL-2016-A-1903-219	Tlaltizapan	2016	A	1903	219	280	2	3	3
CIMMYTMA-BANK-006015	247540	CIMMYTMA_6015	Dent	Brazil	BRAZ 2024	TL-2016-A-1903-212	Tlaltizapan	2016	A	1903	212	180	1	2.5	1.5
CIMMYTMA-BANK-006013	247538	CIMMYTMA_6013	Dent	Brazil	BRAZ 2021	TL-2016-A-1903-211	Tlaltizapan	2016	A	1903	211	200	1	3	2
CIMMYTMA-BANK-006701	248076	CIMMYTMA_6701	Dent	Brazil	BRAZ 2019	TL-2016-A-1903-224	Tlaltizapan	2016	A	1903	224	180	1	3.5	3
CIMMYTMA-BANK-006008	247533	CIMMYTMA_6008	Flint	Brazil	BRAZ 1994	TL-2016-A-1903-207	Tlaltizapan	2016	A	1903	207	360	2	3.5	2.5
CIMMYTMA-BANK-006688	248064	CIMMYTMA_6688	Dent	Brazil	BRAZ 1956	TL-2016-A-1903-223	Tlaltizapan	2016	A	1903	223	160	1	2	1
CIMMYTMA-BANK-008407	249425	CIMMYTMA_8407	Flint	Brazil	BRAZ 2061	TL-2016-A-1903-284	Tlaltizapan	2016	A	1903	284	300	1	4.5	2
CIMMYTMA-BANK-006016	247541	CIMMYTMA_6016	Flint	Brazil	BRAZ 2027	TL-2016-A-1903-213	Tlaltizapan	2016	A	1903	213	300	2	3.5	2
CIMMYTMA-BANK-008411	249428	CIMMYTMA_8411	Flint	Brazil	BRAZ 2473	TL-2016-A-1903-287	Tlaltizapan	2016	A	1903	287	280	2	3.5	3
CIMMYTMA-BANK-004810	14935	CIMMYTMA_4810	Flint	Brazil	BRAZ 1834	TL-2016-A-1903-180	Tlaltizapan	2016	A	1903	180	200	2	2	1.5
CIMMYTMA-BANK-008405	249423	CIMMYTMA_8405	Flint	Brazil	BRAZ 2033	TL-2016-A-1903-283	Tlaltizapan	2016	A	1903	283	300	2	4	3.5
CIMMYTMA-BANK-005003	246833	CIMMYTMA_5003	Flint	Brazil	BRAZ 2163	TL-2016-A-1903-183	Tlaltizapan	2016	A	1903	183	180	2	2	2
CIMMYTMA-BANK-006662	248044	CIMMYTMA_6662	Flint	Brazil	BRAZ 1829	TL-2016-A-1903-221	Tlaltizapan	2016	A	1903	221	380	2	5	2.5
CIMMYTMA-BANK-004918	15221	CIMMYTMA_4918	Flint	Brazil	BRAZ 1997	TL-2016-A-1903-181	Tlaltizapan	2016	A	1903	181	320	1	2.5	2.5
CIMMYTMA-BANK-006009	247534	CIMMYTMA_6009	Dent	Brazil	BRAZ 1998	TL-2016-A-1903-208	Tlaltizapan	2016	A	1903	208	200	1	3	1.5
CIMMYTMA-BANK-016865	26727	CIMMYTMA_19134	Flint	Brazil	BRAZ SE010	TL-2016-A-1903-502	Tlaltizapan	2016	A	1903	502	420	1	3.5	3
CIMMYTMA-BANK-016866	26732	CIMMYTMA_19135	Flint	Brazil	BRAZ SE013	TL-2016-A-1903-503	Tlaltizapan	2016	A	1903	503	460	1	4	3.5
CIMMYTMA-BANK-016864	26718	CIMMYTMA_19133	Flint	Brazil	BRAZ SE004	CE-2016-A-2909-63	Celaya	2016	A	2909	63	580	1	4.5	3.5
CIMMYTMA-BANK-016867	26734	CIMMYTMA_19136	Flint	Brazil	BRAZ SE015	CE-2016-A-2909-62	Celaya	2016	A	2909	62	460	1	3.5	4
CIMMYTMA-BANK-004313	246316	CIMMYTMA_4313	Flint	Uruguay	URUG 749	TL-2016-A-1903-172	Tlaltizapan	2016	A	1903	172	360	2	3	3
CIMMYTMA-BANK-010449	251179	CIMMYTMA_10449	Flint	Uruguay	URUG 552	TL-2016-A-1903-339	Tlaltizapan	2016	A	1903	339	380	2	4	3
CIMMYTMA-BANK-010450	251180	CIMMYTMA_10450	Flint	Uruguay	URUG 690	TL-2016-A-1903-340	Tlaltizapan	2016	A	1903	340	440	2	3.5	3.5
CIMMYTMA-BANK-025902	264652	CIMMYTMA_28453	Flint	Chile	CHZM 07 035	TL-2016-A-1903-761	Tlaltizapan	2016	A	1903	761	280	1	3	2.5
CIMMYTMA-BANK-012129	24636	CIMMYTMA_14289	Flint	Bolivia	BOZM 0260	TL-2016-A-1903-369	Tlaltizapan	2016	A	1903	369	280	2	3.5	3.5
CIMMYTMA-BANK-015263	251885	CIMMYTMA_11829	Flint	Bolivia	BOLI 543	TL-2016-A-1903-467	Tlaltizapan	2016	A	1903	467	160	2	3.5	2
CIMMYTMA-BANK-026387	265137	CIMMYTMA_28938	Flint	Bolivia	BOZM 0345	TL-2016-A-1903-804	Tlaltizapan	2016	A	1903	804	200	2	2.5	1
CIMMYTMA-BANK-026370	265120	CIMMYTMA_28921	Flint	Bolivia	BOZM 0251	TL-2016-A-1903-801	Tlaltizapan	2016	A	1903	801	240	2	2.5	1.5
CIMMYTMA-BANK-012119	24632	CIMMYTMA_14279	Flint	Bolivia	BOZM 0234	TL-2016-A-1903-368	Tlaltizapan	2016	A	1903	368	400	2	3.5	3
CIMMYTMA-BANK-026386	265136	CIMMYTMA_28937	Flint	Bolivia	BOZM 0344	TL-2016-A-1903-803	Tlaltizapan	2016	A	1903	803	420	2	3.5	2.5
CIMMYTMA-BANK-026376	265126	CIMMYTMA_28927	Flint	Bolivia	BOZM 0278	TL-2016-A-1903-802	Tlaltizapan	2016	A	1903	802	340	2	4.5	3.5
CIMMYTMA-BANK-013165	254017	CIMMYTMA_15062	Flint	Bolivia	BOZM 0993	TL-2016-A-1903-396	Tlaltizapan	2016	A	1903	396	280	2	3.5	3.5
CIMMYTMA-BANK-016526	255982	CIMMYTMA_17755	Dent	Bolivia	BOZM 1413	CE-2016-A-2909-74	Celaya	2016	A	2909	74	140	2	2.5	1.5
CIMMYTMA-BANK-002251	244874	CIMMYTMA_2251	Flint	Mexico	NAYA 34	CE-2016-A-2909-162	Celaya	2016	A	2909	162	380	2	3.5	4
CIMMYTMA-BANK-001567	244383	CIMMYTMA_1567	Flint	Mexico	MEXI GP4	TL-2016-A-1903-30	Tlaltizapan	2016	A	1903	30	160	2	2.5	2
CIMMYTMA-BANK-002233	244857	CIMMYTMA_2233	Flint	Mexico	MEXI 5	CE-2016-A-2909-164	Celaya	2016	A	2909	164	220	2	3.5	4
CIMMYTMA-BANK-002518	245048	CIMMYTMA_2518	Flint	Guatemala	GUAT 500	CE-2016-A-2909-161	Celaya	2016	A	2909	161	240	2	3.5	2.5
CIMMYTMA-BANK-020832	28609	CIMMYTMA_24496	Flint	Argentina	ARZM 10 042	TL-2016-A-1903-578	Tlaltizapan	2016	A	1903	578	380	2	4	3
CIMMYTMA-BANK-026058	264808	CIMMYTMA_28609	Popcorn	Argentina	ARZM 10 020	CE-2016-A-2909-4	Celaya	2016	A	2909	4	480	2	3.5	3
CIMMYTMA-BANK-021605	260286	CIMMYTMA_22914	Flint	Colombia	CUND 559	TL-2016-A-1903-594	Tlaltizapan	2016	A	1903	594	440	2	4.5	3
CIMMYTMA-BANK-003640	12471	CIMMYTMA_3640	Flint	ElSalvador	SALV 100	TL-2016-A-1903-151	Tlaltizapan	2016	A	1903	151	140	2	2	1.5
CIMMYTMA-BANK-026572	264402	CIMMYTMA_28203	Popcorn	Chile	CHZM 09 120	CE-2016-A-2909-10	Celaya	2016	A	2909	10	500	2	4.5	3.5
CIMMYTMA-BANK-015075	255495	CIMMYTMA_16768	Flint	Chile	CHZM 05 081	TL-2016-A-1903-454	Tlaltizapan	2016	A	1903	454	400	2	3.5	3
CIMMYTMA-BANK-026549	264379	CIMMYTMA_28180	Flint	Chile	CHZM 05 101	TL-2016-A-1903-810	Tlaltizapan	2016	A	1903	810	260	2	2	1
CIMMYTMA-BANK-024109	29630	CIMMYTMA_26977	Dent	Mexico	JALI 715	CE-2016-A-2909-14	Celaya	2016	A	2909	14	140	2	3	1.5
CIMMYTMA-BANK-001888	244625	CIMMYTMA_1888	Dent	Mexico	PUEB 94	CE-2016-A-2909-166	Celaya	2016	A	2909	166	100	2	3.5	2.5
CIMMYTMA-BANK-014044	254959	CIMMYTMA_16124	Dent	Mexico	PUEB 134	CE-2016-A-2909-83	Celaya	2016	A	2909	83	180	2	2.5	1.5
CIMMYTMA-BANK-022255	28962	CIMMYTMA_25183	Flint	Mexico	PUEB 912	TL-2016-A-1903-631	Tlaltizapan	2016	A	1903	631	200	1	3.5	1.5
CIMMYTMA-BANK-022238	261957	CIMMYTMA_25166	Dent	Mexico	PUEB 922	CE-2016-A-2909-20	Celaya	2016	A	2909	20	180	2	2.5	1.5

## Sheet: Table S4
Table S4 Estimates of variance components for six traits in this study.
Statistic	PEV	Shape	pericarp	IF	Floury/Vitreous	Protein
Mean	164.29	3.77281	1.80466	2.25665	1.42151	12.3472
Standard error	2.32985	0.023959	0.021479	0.035364	0.019672	0.031193
Median	150	4	2	2	1.31744	12.3463
Standard deviation	75.5675	0.777112	0.696674	1.147	0.638056	1.01174
Variance	5710.45	0.603903	0.485354	1.31561	0.407116	1.02363
Kurtosis	4.71504	1.71907	4.55422	-0.18838	0.891697	0.533223
Skewness	1.7153	-0.4836	1.46856	0.767927	0.917412	0.061286
Min	50	0	0	1	0.284977	8.60989
Max	680	5	5	5	4.00491	16.4756

## Sheet: Table S5
Table S5 The significant SNPs associated with popping-related traits in 526 CMLs.
Trait	SNP	effect	P	Alleles	Annotation	Gene.ID	Description	Previous study
Color	S1_239297547	0.0550644	1.65724e-08	C/T	synonymous_variant	GRMZM2G164715	hypothetical protein LOC100276538
Color	S1_262321272	-0.0379424	6.81273e-06	T/A	downstream_gene_variant	GRMZM2G080725	hypothetical protein LOC100276965
Color	S2_22972147	-0.0345741	6.32101e-07	G/C	upstream_gene_variant	GRMZM2G505380
Color	S2_203256836	-0.0549954	3.12378e-06	A/G	missense_variant	GRMZM2G169539	hypothetical protein LOC100272673
Color	S2_233764003	0.0722134	5.31023e-08	A/G	synonymous_variant	GRMZM2G020898	hypothetical protein LOC100192029
Color	S3_6293266	-0.0458378	7.19263e-06	A/T	3_prime_UTR_variant	GRMZM2G077981	hypothetical protein LOC100276016
Color	S3_170772838	-0.0523863	1.19023e-07	A/G	synonymous_variant	GRMZM2G376085
Color	S3_214758692	0.0388917	2.59591e-08	C/G	upstream_gene_variant	GRMZM2G458052
Color	S4_50313189	-0.0317043	1.10397e-06	A/T	3_prime_UTR_variant	GRMZM2G007953	hypothetical protein LOC100279417
Color	S5_5348313	0.0412682	1.9813e-06	G/A	missense_variant	GRMZM2G159711	hypothetical protein LOC100383029
Color	S5_70622617	0.0364179	9.39945e-07	G/T	5_prime_UTR_variant	GRMZM2G068513
Color	S5_188389722	0.0362735	1.51505e-06	G/A	synonymous_variant	AC198169.4_FG004
Color	S5_203040408	0.0509768	7.42871e-07	C/A	5_prime_UTR_variant	GRMZM2G056252	hypothetical protein LOC100191328
Color	S6_34826202	-0.0834215	1.65748e-08	C/T	missense_variant	GRMZM2G013581	hypothetical protein LOC100272853
Color	S6_44382110	0.0609896	1.09629e-09	T/A	synonymous_variant	GRMZM2G086294	Zein-beta Precursor (Zein-2)(16 kDa zein)(Zein clone 15A3)
Color	S6_78820885	-0.0501191	3.51787e-06	A/G	synonymous_variant	GRMZM5G873704
Color	S6_79195685	-0.070333	4.26365e-11	A/C	upstream_gene_variant	GRMZM5G894100	Putative uncharacterized protein
Color	S6_81705228	-0.0517359	1.0386e-08	C/T	upstream_gene_variant	GRMZM2G406101	hypothetical protein LOC100279593
Color	S6_81971816	0.0844475	8.9694e-11	C/G	downstream_gene_variant	GRMZM2G020912	hypothetical protein LOC100384849
Color	S6_82019628	0.138701	2.24903e-38	A/G	synonymous_variant	GRMZM2G300348	Phytoene synthase, chloroplastic Precursor (EC 2.5.1.32)
Color	S6_82616081	-0.106164	1.47241e-12	T/C	synonymous_variant	GRMZM2G373717	Putative uncharacterized protein
Color	S6_83226644	0.0774311	8.34784e-08	C/T	splice_region_variant&intron_variant	GRMZM2G132628	hypothetical protein LOC100383122
Color	S6_83826382	-0.117052	6.14417e-17	C/T	synonymous_variant	GRMZM2G065888	hypothetical protein LOC100275634
Color	S6_86338050	0.0384008	1.33217e-06	C/T	5_prime_UTR_variant	GRMZM2G082874	plant-specific domain TIGR01589 family protein
Color	S8_133189759	0.0501519	3.98987e-07	C/T	upstream_gene_variant	GRMZM2G306173
Color	S8_152590258	-0.0402976	5.89441e-09	G/A	missense_variant	GRMZM2G360219
Floury.Vitreous	S1_30753285	-0.102606	5.24679e-09	T/C	synonymous_variant	GRMZM2G012758	LOC100280934
Floury.Vitreous	S2_33500058	-0.072728	2.8472e-07	G/T	missense_variant	GRMZM2G051898
Floury.Vitreous	S2_232374086	0.11164	1.12138e-07	T/C	upstream_gene_variant	GRMZM2G008919	hypothetical protein LOC100191650
Floury.Vitreous	S3_34418554	0.113586	4.06261e-07	G/A	missense_variant	EF517601.1_FG006
Floury.Vitreous	S3_48977752	-0.0725343	3.00916e-06	A/C	upstream_gene_variant	GRMZM2G074742
Floury.Vitreous	S3_68552023	0.0785532	1.8107e-06	T/G	intergenic_region	GRMZM2G102052-GRMZM2G083635
Floury.Vitreous	S3_201185502	0.199684	8.8757e-07	A/G	downstream_gene_variant	GRMZM2G013555
Floury.Vitreous	S4_71056989	0.0633403	6.78495e-06	C/G	synonymous_variant	GRMZM2G180547
Floury.Vitreous	S4_178145873	0.0755821	3.29374e-07	T/A	intergenic_region	GRMZM2G339107-GRMZM2G475583
Floury.Vitreous	S4_210389724	0.06915	2.18608e-06	G/A	intron_variant	GRMZM2G040559	tubulin alpha-6 chain
Floury.Vitreous	S5_212789309	-0.152814	1.01612e-13	C/G	upstream_gene_variant	GRMZM2G128358	hypothetical protein LOC100280095
Floury.Vitreous	S7_82404867	0.117276	3.65915e-06	C/A	intergenic_region	GRMZM2G526142-GRMZM2G122209
Floury.Vitreous	S8_159098305	-0.118786	3.24033e-07	T/C	synonymous_variant	GRMZM2G361688
PEV	S1_21468295	-13.1281	1.68641e-06	T/G	3_prime_UTR_variant	GRMZM2G004397
PEV	S1_55451772	-15.9538	2.33525e-06	T/C	upstream_gene_variant	GRMZM2G056424	photosystem II 11 kD protein	qPEV1-1
PEV	S1_208965142	-19.7526	8.64853e-06	T/C	3_prime_UTR_variant	GRMZM2G125557	hypothetical protein LOC100192502	qPEV1-5
PEV	S1_250188561	-14.4365	4.26374e-06	T/C	intron_variant	GRMZM2G038988	hypothetical protein LOC100193243	qPV1-3
PEV	S1_253277924	23.4839	4.39986e-06	A/T	upstream_gene_variant	GRMZM5G837732	CBL-interacting serine/threonine-protein kinase 15 (LOC100285495), mRNA	qPV1-3
PEV	S1_253277948	23.4839	4.39986e-06	C/T	upstream_gene_variant	GRMZM5G837732	CBL-interacting serine/threonine-protein kinase 15 (LOC100285495), mRNA	qPV1-3
PEV	S1_295305524	-14.3665	3.6749e-06	T/C	upstream_gene_variant	GRMZM5G840909	hypothetical protein LOC100272576
PEV	S2_13651011	33.4985	4.4257e-06	A/G	upstream_gene_variant	GRMZM2G090332
PEV	S2_35480248	25.3775	2.82975e-06	C/T	upstream_gene_variant	GRMZM2G448126
PEV	S2_36136426	25.0515	2.88378e-06	C/T	intron_variant	GRMZM2G030598	kelch motif family protein
PEV	S2_91643913	-14.9277	4.97392e-06	C/A	synonymous_variant	GRMZM2G060444
PEV	S2_92125698	-14.8217	3.32208e-06	T/G	intergenic_region	GRMZM2G093320-GRMZM2G352281
PEV	S2_92774622	-13.9318	9.63061e-06	T/G	downstream_gene_variant	GRMZM2G091313	hypothetical protein LOC100275905
PEV	S2_93111494	-14.1888	6.30668e-06	T/C	intergenic_region	GRMZM2G326177-GRMZM2G083935
PEV	S2_93111527	-14.1008	7.24534e-06	T/C	intergenic_region	GRMZM2G326177-GRMZM2G083935
PEV	S2_93806542	14.3524	6.10132e-06	A/T	upstream_gene_variant	GRMZM2G421160
PEV	S2_93951208	14.2347	5.99434e-06	A/G	intergenic_region	GRMZM2G038916-GRMZM2G099580
PEV	S2_93951403	-14.0419	7.56009e-06	G/A	intergenic_region	GRMZM2G038916-GRMZM2G099580
PEV	S2_94084747	-14.1017	7.67161e-06	T/C	intergenic_region	GRMZM2G038916-GRMZM2G099580
PEV	S2_94084753	14.0762	8.17475e-06	C/T	intergenic_region	GRMZM2G038916-GRMZM2G099580
PEV	S2_94151982	15.0149	3.57422e-06	C/T	intergenic_region	GRMZM2G038916-GRMZM2G099580
PEV	S2_95084691	13.8639	9.39479e-06	A/G	intergenic_region	GRMZM2G399602-GRMZM5G880753
PEV	S2_96341750	13.9831	8.61334e-06	A/G	intergenic_region	GRMZM2G036391-GRMZM2G171830
PEV	S2_96341776	13.9516	8.33339e-06	A/G	intergenic_region	GRMZM2G036391-GRMZM2G171830
PEV	S2_96341827	-14.2597	4.54237e-06	T/C	intergenic_region	GRMZM2G036391-GRMZM2G171830
PEV	S2_96341828	-14.0565	8.54966e-06	G/A	intergenic_region	GRMZM2G036391-GRMZM2G171830
PEV	S2_96341835	14.3998	3.66105e-06	A/G	intergenic_region	GRMZM2G036391-GRMZM2G171830
PEV	S2_96341981	-13.7475	9.88625e-06	G/A	intergenic_region	GRMZM2G036391-GRMZM2G171830
PEV	S2_96811777	14.5332	4.58527e-06	A/T	synonymous_variant	GRMZM2G445752
PEV	S2_98423404	15.0096	4.28453e-06	C/G	intergenic_region	GRMZM2G023254-GRMZM2G150122
PEV	S2_98426957	14.961	3.86895e-06	A/G	intergenic_region	GRMZM2G023254-GRMZM2G150122
PEV	S2_144193874	12.8185	1.91921e-06	A/T	intron_variant	GRMZM2G127418	LOC100281319	qPEV2-1
PEV	S2_217692527	-12.5458	4.74153e-06	T/C	synonymous_variant	GRMZM2G101390
PEV	S3_9043645	-19.5828	1.01782e-06	G/A	missense_variant	GRMZM2G158194		bnlg1325-umc1030
PEV	S3_136333890	-12.1875	5.17938e-06	C/G	upstream_gene_variant	GRMZM2G316474		bnlg1325-umc1030
PEV	S3_162805619	23.6054	9.63689e-06	C/T	downstream_gene_variant	GRMZM2G133398	Regulatory protein viviparous-1
PEV	S3_213803780	-20.6667	7.26641e-06	T/C	splice_region_variant&intron_variant	GRMZM2G047129	alpha-L-fucosidase 2	qBPV3-1
PEV	S3_222568449	29.7446	3.64985e-06	A/C	5_prime_UTR_variant	GRMZM2G034183	hypothetical protein LOC100193049	qBPV3-1
PEV	S4_42633715	21.1298	1.8196e-06	C/T	missense_variant	AC202900.3_FG001
PEV	S4_68071601	20.4769	1.81671e-06	C/T	upstream_gene_variant	GRMZM2G126128	hypothetical protein LOC100278239
PEV	S4_221760930	22.7049	4.92228e-06	C/T	synonymous_variant	GRMZM2G142037	Putative uncharacterized protein
PEV	S4_239225574	-29.6963	2.03763e-06	G/C	5_prime_UTR_variant	GRMZM2G153999	hypothetical protein LOC100384716 (LOC100384716), mRNA
PEV	S5_58606792	18.9087	1.91567e-06	A/G	5_prime_UTR_variant	GRMZM2G347721	LOC100283224
PEV	S5_78384989	23.2353	3.56548e-06	C/T	missense_variant	GRMZM2G102845
PEV	S5_175731057	29.7353	1.13959e-06	A/G	synonymous_variant	GRMZM2G024739	cryptochrome 1
PEV	S6_63434708	16.4812	5.49706e-06	A/C	intron_variant	GRMZM2G142345	hypothetical protein LOC100280142 (LOC100280142), mRNA
PEV	S6_158476331	26.1297	8.31076e-06	C/G	missense_variant	GRMZM2G134846		qPV6-1,qPEV6-1
PEV	S7_27658449	19.9342	2.3646e-06	C/T	intergenic_region	GRMZM2G156568-AC191534.3_FG003
PEV	S7_28818140	-17.8012	6.87274e-06	G/A	synonymous_variant	GRMZM2G374213
PEV	S7_28818245	18.2644	3.54636e-06	C/T	synonymous_variant	GRMZM2G374213
PEV	S7_126887522	13.892	1.47204e-06	C/T	synonymous_variant	GRMZM2G034917	hypothetical protein LOC100279730	qPV7-1
PEV	S7_172163467	-29.6464	1.25724e-06	T/A	splice_region_variant&intron_variant	GRMZM2G081682	hypothetical protein LOC100194128	qBPV7-1,qPEV7-1
PEV	S8_22641509	20.7768	1.44137e-07	G/T	synonymous_variant	AC187157.4_FG005	Putative uncharacterized protein	umc1327-phi115
PEV	S9_31283260	16.878	9.60812e-06	C/T	intergenic_region	GRMZM2G308590-GRMZM2G168956
PEV	S9_31283288	17.9972	3.97816e-06	A/G	intergenic_region	GRMZM2G308590-GRMZM2G168956
PEV	S9_143053054	31.2175	1.49143e-06	C/T	3_prime_UTR_variant	GRMZM2G149798		bnlg1012-umc1357
PEV	S9_143053064	-31.2175	1.49143e-06	C/A	3_prime_UTR_variant	GRMZM2G149798
PEV	S9_143053065	31.2175	1.49143e-06	A/G	3_prime_UTR_variant	GRMZM2G149798
IF	S1_2728337	-0.170574	5.56423e-06	G/C	intron_variant	GRMZM2G085827	hypothetical protein LOC100192899
IF	S1_5744919	0.149778	1.43075e-06	C/T	5_prime_UTR_variant	GRMZM2G428184	DNA binding protein
IF	S1_191528629	0.220312	6.45709e-06	G/T	synonymous_variant	GRMZM2G132667
IF	S1_242501837	-0.146993	3.44891e-06	T/A	missense_variant	GRMZM2G093708	hypothetical protein LOC100273850
IF	S1_282788717	0.168824	8.42657e-06	G/T	synonymous_variant	GRMZM2G068158
IF	S2_5548132	0.209306	1.9581e-06	A/C	intergenic_region	GRMZM2G174784-GRMZM2G174917
IF	S2_206948325	-0.185686	9.72895e-06	C/T	5_prime_UTR_variant	GRMZM2G038519	hypothetical protein LOC100191715
IF	S3_161730661	0.287359	4.63819e-08	C/G	missense_variant	GRMZM2G103812	hypothetical protein LOC100192654
IF	S3_172335149	0.165344	3.60661e-06	C/T	upstream_gene_variant	GRMZM2G078667	hypothetical protein LOC100278150 (LOC100278150), mRNA
IF	S5_160833678	0.154158	9.26408e-06	A/C	synonymous_variant	GRMZM2G077989	RS21-C6 protein
IF	S7_106078238	-0.262117	9.62514e-07	A/C	missense_variant	GRMZM2G046600	catalytic/ hydrolase
IF	S7_150032667	-0.343796	1.29317e-08	T/C	intergenic_region	GRMZM2G010714-GRMZM2G313643
IF	S8_163215195	-0.145606	6.7322e-06	C/T	synonymous_variant	AC183950.2_FG004
IF	S9_153853384	-0.28419	3.3857e-06	G/A	upstream_gene_variant	GRMZM2G171466	nascent polypeptide-associated complex alpha subunit-like protein
IF	S10_7114666	0.367267	1.01381e-06	A/G	intergenic_region	GRMZM2G031925-GRMZM2G031656
IF	S10_82042941	0.179034	1.00741e-06	C/T	synonymous_variant	GRMZM5G828229	hypothetical protein LOC100272772
Pericarp	S1_250906453	0.126401	5.7313e-06	A/G	intergenic_region	GRMZM2G014392-GRMZM2G162931
Pericarp	S1_298434411	0.13056	7.8096e-06	G/T	upstream_gene_variant	GRMZM2G021642
Pericarp	S2_26771928	-0.273215	3.28309e-06	T/G	downstream_gene_variant	GRMZM2G474575
Pericarp	S3_140462894	-0.217257	8.73495e-06	G/A	missense_variant	GRMZM2G344339	hypothetical protein LOC100278865
Pericarp	S3_142902221	0.207846	3.85441e-07	G/T	intergenic_region	GRMZM2G445999-GRMZM2G172248
Pericarp	S3_177447542	-0.18822	4.1442e-06	T/A	missense_variant	GRMZM2G053869	hypothetical protein LOC100278681
Pericarp	S5_22758165	-0.172535	4.84921e-06	C/A	downstream_gene_variant	GRMZM2G082502	hypothetical protein LOC100279875
Pericarp	S5_34753444	-0.153263	2.49691e-06	T/A	5_prime_UTR_premature_start_codon_gain_variant	GRMZM2G066291
Pericarp	S5_34753504	-0.166499	9.59502e-06	T/C	upstream_gene_variant	GRMZM2G066291
Pericarp	S5_34753764	-0.155454	2.98274e-06	C/A	upstream_gene_variant	GRMZM2G066291
Pericarp	S7_10545938	0.171614	3.81987e-06	G/C	upstream_gene_variant	GRMZM2G030350	hypothetical protein LOC100382025
Pericarp	S7_10545939	-0.171614	3.81987e-06	C/T	upstream_gene_variant	GRMZM2G030350	hypothetical protein LOC100382025
Pericarp	S7_10550478	0.184389	5.99812e-06	G/A	missense_variant	GRMZM2G030350	hypothetical protein LOC100382025
Pericarp	S7_10560825	0.180524	1.01632e-06	T/C	upstream_gene_variant	GRMZM2G030263
Pericarp	S7_11572232	0.172189	8.82674e-06	G/C	synonymous_variant	GRMZM2G021416	hypothetical protein LOC100383268 (LOC100383268), mRNA
Pericarp	S7_56872421	0.220846	5.4577e-06	C/T	intergenic_region	GRMZM2G477771-GRMZM2G110742
Pericarp	S7_82404867	-0.214942	4.41482e-06	C/A	intergenic_region	GRMZM2G526142-GRMZM2G122209
Pericarp	S7_82404897	-0.214942	4.41482e-06	T/C	intergenic_region	GRMZM2G526142-GRMZM2G122209
Pericarp	S7_82404899	-0.214942	4.41482e-06	T/G	intergenic_region	GRMZM2G526142-GRMZM2G122209
Pericarp	S8_17059139	-0.151288	8.00944e-07	G/C	synonymous_variant	GRMZM2G463493
Pericarp	S10_107901600	0.200406	2.94321e-07	G/T	synonymous_variant	GRMZM2G090441	hypothetical protein LOC100383770
Pericarp	S10_108059527	0.192565	1.23011e-06	C/T	intergenic_region	GRMZM2G090441-GRMZM2G399527
Protein	S1_274415516	0.0906558	4.44765e-06	G/A	missense_variant	GRMZM2G472278
Protein	S2_96341835	-0.142294	3.2324e-10	A/G	intergenic_region	GRMZM2G036391-GRMZM2G171830
Protein	S2_211662938	-0.094432	8.23115e-07	G/T	synonymous_variant	GRMZM2G031143	hypothetical protein LOC100277271
Protein	S5_4776820	-0.11089	5.60958e-06	A/T	downstream_gene_variant	AC155496.2_FG009
Protein	S5_6328140	0.113091	5.36505e-08	C/T	synonymous_variant	GRMZM2G035153	hypothetical protein LOC100216774
Protein	S6_132796974	-0.0806437	3.59933e-06	G/C	missense_variant	GRMZM2G401970
Protein	S7_165744712	-0.111962	4.21181e-06	C/A	upstream_gene_variant	GRMZM2G054032	F-box protein
Protein	S8_164436275	-0.11336	1.00878e-06	C/T	5_prime_UTR_variant	GRMZM2G028516	hypothetical protein LOC100273288
Protein	S9_138900573	0.203279	4.06363e-06	C/T	5_prime_UTR_variant	GRMZM2G049340	hypothetical protein LOC100191162
Protein	S9_144038825	0.155418	2.42809e-06	C/G	missense_variant	GRMZM2G074032
Protein	S9_155718338	-0.203243	1.71356e-11	C/G	upstream_gene_variant	GRMZM2G474651	hypothetical protein LOC100279787
Protein	S10_89406505	-0.162344	1.77578e-09	C/T	intergenic_region	GRMZM2G097605-GRMZM2G097641
Shape	S1_237607838	0.15817	6.45354e-06	C/T	upstream_gene_variant	GRMZM2G039388
Shape	S2_117331045	-0.266209	2.74767e-06	C/T	intergenic_region	GRMZM2G115870-GRMZM2G041493
Shape	S2_184754512	-0.129563	9.83374e-06	A/C	upstream_gene_variant	GRMZM2G066672	hypothetical protein LOC100275355
Shape	S2_217692527	-0.15205	2.51828e-07	T/C	synonymous_variant	GRMZM2G101390
Shape	S3_169726434	0.266494	8.26182e-06	C/A	upstream_gene_variant	GRMZM2G329073
Shape	S3_169726444	0.272915	5.29685e-06	C/A	upstream_gene_variant	GRMZM2G329073
Shape	S4_156513015	0.177648	3.03016e-06	C/A	upstream_gene_variant	GRMZM2G170289
Shape	S5_5065717	-0.128828	8.35695e-06	G/T	3_prime_UTR_variant	GRMZM2G336789	hypothetical protein LOC100383945 (LOC100383945), mRNA
Shape	S5_190238066	-0.136669	2.18127e-06	T/C	upstream_gene_variant	GRMZM2G169558	protein kinase APK1A
Shape	S5_199875707	0.170804	1.94324e-07	G/A	upstream_gene_variant	GRMZM2G317738
Shape	S5_199965742	0.150987	4.28617e-06	T/C	5_prime_UTR_variant	GRMZM5G871673
Shape	S6_158267188	-0.147829	9.14818e-06	A/G	3_prime_UTR_variant	GRMZM2G371313
Shape	S7_12274753	0.207172	2.0304e-06	T/A	intergenic_region	GRMZM2G101024-GRMZM2G433968
Shape	S8_136138158	0.139398	2.96587e-06	A/G	3_prime_UTR_variant	GRMZM2G100229	calmodulin binding protein
Shape	S10_77471981	0.182914	1.28565e-06	G/A	intergenic_region	GRMZM2G305582-GRMZM2G153416
